# Supplementary material for: Nuclear PRMT5 is a biomarker of sensitivity to tamoxifen in ERα + breast cancer
Source: EMBO Mol Med. 2023 Jul 17;15(8):e17248. doi: 10.15252/emmm.202217248 (PMC10405064; doi:10.15252/emmm.202217248)
Supplement: Supplementary file 3 — Dataset EV1 [file EMMM-15-e17248-s008.xlsx]

## Sheet: Feuil1
MCF7-CF-TF		Tam vs Tam+GSK		Tam vs ctrl
PPBPL2		LCOR		ZNF71
HNRNPA1		RPA4		ARIH2
DNAJC1		SNAI1		VENTX
RAN		ZNF2		LOC440563
GTF2A1		CBFA2T2		SALL2
KHDRBS2		PAX4		TCEA1		Legend: The first file contains the name of transcription factors included in the BIFC screen. The second file contains the interactors of ERα stimulated upon Tam tretament
S100A9		ZNF434		PAX7		The third file contains the interactors of ERα that are dependent on PRMT5 enzymatic activity.
LGALS9		TSN		SNAI1
ELAVL2		MIER2		ZNF2
FANCD2		EBF3		TDP1
NFATC2IP		PPARD		MYOG
ZDHHC15		MED6		CBFA2T2
ZNF397		THYN1		THAP8
C1orf85		MED31		EDF1
PRH2		ZMYM6		ZNF434
HIST1H2BN		CRX		IKBKG
ZNF396		BZW2		MIER2
EGR2		LMX1B		EBF3
ZNF720		ZNRD1		TCEAL1
CHCHD3		GADD45A		PINX1
ESR2		ZIM3		TCEA2
POLR2G		SMAD4		HSF1
DLX6		DIDO1		HMG20A
DNAJC2		NR0B2		MED31
XCL1		KRT13		ZMYM6
IGK@		MED20		ELAVL2
TNF		FUBP3		ZNF213
CGRRF1		SMYD3		GADD45A
APBB2		CBX6		ZIM3
ZMYM6		LMX1A		DIDO1
HOXA1		SSX3		MEIS2
SSX2		ABT1		KRT13
TRIM5		OVOL1		FOS
TRIM48		ZNF513		ANXA5
THYN1		SMARCD1		MED20
GRHL1		MYOD1		SMYD3
TGIF1		MAFB		PRR3
CXXC4		CAPN3		RELB
CCNH		VHL		CBX6
COPS5		CDKN1B		HLX
SNRPC		MBTPS2		ONECUT1
WDR5		COPS5		NFKBID
MECOM		OTX2		SNRPC
YWHAB		THAP10		SSX3
ERGIC2		ZNF385C		THAP11
HMGB3P1		UBE2T		ABT1
TIAL1		GPBP1		ILF2
ATF4		MORF4L2		ZNF346
SIRT2		RNF114		CHP
CAPN3		NAB2		C19orf25
UBA52		TGS1		BOLA1
CCNH		ZSCAN22		SUMO1
HEYL		ASB9		BHLHA15
NDEL1		APOBEC3A		ZNF513
NFIB		POU4F3		ZNF784
SSX1		SIM2		ZNF467
TGS1		ZNRD1		HOXD12
HESX1		ZNF324		MYOD1
HLA-DQB2		DR1		MAFB
RYBP		KCNIP2		SRSF3
RNF141		UBA52		CAPN3
TAF5L		SRSF2		VHL
RNPS1		ZNF250		CDKN1B
TSN		NFKBIB		MBTPS2
ETV4		GRHL2		COPS5
HMBOX1		NR1H3		THAP10
TGIF2		ZNF317		UBE2T
SUV39H2		TLE4		GABPB2
CREB5		ZFP64		MORF4L2
HP1BP3		HMX2		PRSS30P
OSR2		TRIM16		RNF114
SUGP1		ASH2L		SNIP1
TEAD1		TAF8		TGS1
ABCA11P		TICAM1		WWTR1
POLR2J		COMMD1		ZRSR2
ZNRD1		NCALD		ZSCAN22
INTS4		POLR3K		LIN28B
RPL7		TRIM29		ASB9
RAD51		U2AF1L4		ETV5
ZNF581		ZNF410		LGALS9
ERI2		ZBTB43		TSC22D3
HDAC7		FAM105B		SATB2
ZFP41		SAP18		ZNRD1
FAM153C		DPF3		PNKP
MNAT1		ZSCAN21		SP4
ZNF148		POLR2J		ZSCAN5A
ETV7		KLF6		DR1
TAF7L		ZBTB10		KCNIP2
RPS3		HIST1H1A		UBA52
CCNC		HTATIP2		IRF5
CHRAC1		TCF4		SRSF2
FOXR2		HMOX2		ZNF250
MBNL2		TRIT1		NFKBIB
TBL1Y		C19orf40		GRHL2
CRX		THAP7		NR1H3
COL21A1		MLXIP		C1orf85
FHL1		NEUROG1		ZNF317
PRH1		ZNF626		CTCF
CREB1		PPARA		TLE4
LCOR		NUFIP2		ZFP64
CSDC2		TLE6		HMX2
KLF6		GATAD2A		TRIM16
SIN3A		FMNL2		ASH2L
GTF2E2		CCNH		TAF8
LMX1A		IL16		TICAM1
NFYA		ZNF174		L3MBTL2
ELL3		NKD2		NCALD
HMGN3		KAT7		POLR3K
POLR1C		ZRSR1		RBM15B
TRIT1		ZSCAN20		TRIM29
BAG1		MLX		U2AF1L4
ETS1		KRTAP5-9		ZBTB43
IFNB1		USE1		HOXB7
KLF7		ZNF768		NRF1
MAPK10		IRF9		HNF4A
COPS3		RING1		LHX9
KIAA0040		MKL2		KLF3
NFAM1		WDR5		CHMP3
ZMYM5		SOHLH1		PTBP1
CSRP3		GRHL1		PDLIM1
PDLIM1		PIAS4		KLHL36
PURG		MITF		DDB2
DNAJB6		NR1H3		SAP18
TCEA2		ACP1		BANF1
CDK2		AKT1		ETV4
HEY2		ANKRD2		DPF3
PRAP1		APITD1		GMEB1
SUV39H2		ASB6		POLR2J
ZNF85		CBX7		HLF
ZSCAN2		ETV1		SNRPB
HMGB2		EYA2		KLF6
PFDN1		FEN1		ZNF808
RNF114		ATF2		POLR2I
ZNF155		C22orf31		ARHGEF25
ZNF626		GTF3C2		ZBTB10
CHMP3		CCDC59		HIST1H1A
ASCL4		CIR1		HTATIP2
NFYC		DAB2		ZFP41
E2F3		DACH2		GPBP1L1
STAT5B		HNRNPR		BRMS1
MYF6		HNRPDL		HMOX2
PMS2P3		ELL3		C19orf40
ING5		ENC1		THAP7
PLXNA1		IL1RAP		NR1I3
RPA2		INTS4		NEUROG1
ZNF302		FOXP1		MEIS2
DDIT3		GULP1		FOXI1
E2F2		HDAC1		ZNF626
RCAN1		HEY1		PPARA
CGGBP1		MCM7		NUFIP2
DAZAP2		HLA-DRB5		POLE4
MKL2		ICAM1		TLE6
NFIL3		IKZF5		C14orf101
CNOT4		PCGF6		GATAD2A
HTATIP2		PLXNB1		RFPL3
MBTPS2		POLB		FMNL2
YOD1		LYAR		NFATC2IP
ZNF300P1		PTGER3		PCGF6
LIN28B		MIER1		SNRNP70
SARNP		NFE2		TCEANC2
ZNF76		RNF41		NPM2
HMG20A		RPS3		CCNH
ID2		NRIP3		CPSF4
RFX3		SERTAD1		IL16
TGIF2LX		SIRT2		SLA2
CC2D1B		POLL		RELA
FMNL2		SUV39H2		ZNF174
PHF23		TAB1		NKD2
SMYD1		RCAN1		NDEL1
MSS51		TCEAL7		BRD4
SSX5		TAF8		TEAD2
TCEAL7		TH1L		NCOA7
ZNF44		TULP3		KAT7
ATF2		TRIP11		RPA2
NRBF2		TULP2		ZRSR1
MSC		ZKSCAN4		ZSCAN20
ZNF22		ZNF146		MLX
ING1		ZNF511		KRTAP5-9
TSC22D3		ZNF512		USE1
ETV5		ZNF684		ZNF333
IKBKB		ZNF843		ZNF768
MED10				FOXA3
SNRPA				IRF9
SLA2				DUSP12
ZFP57				RING1
ZNF174				MKL2
ZNF726				BCL6B
CCDC59				WDR5
MRPL28				ZNF785
NEUROG3				AKAP17A
TAF1A				SOHLH1
ZFPL1				SUV39H1
BTG1				GRHL1
HIST1H2BD				PIAS4
HOXB7				VSX1
MXD1				CDK9
NCS1				ZNF673
SNAPC1				MITF
THAP1				MYF6
HMGN2				NR1H3
PCBP3				ACP1
THAP6				AKT1
TSSK4				ANKRD2
HOXC8				APITD1
RFXANK				ASB6
TNFSF4				CBX7
CEBPG				CREB3
EID1				ETV1
ATF6B				EYA2
FEN1				FEN1
PFDN5				ATF2
ZNF767				C22orf31
NCALD				GTF2IRD2
PMF1				GTF3C2
RAB7B				CCDC59
ZNF187				HAX1
BTBD6				CIR1
OBFC2B				DAB2
PHF20L1				DACH2
TGIF2LY				HNRNPR
ZSCAN20				HNRPDL
MITF				ELL3
CAMTA2				ENC1
MED20				IL1RAP
TIGD3				INTS4
ZFYVE26				FOXP1
NMI				KLF7
ZNHIT3				LITAF
DMRTB1				GULP1
HMG20B				HDAC1
ZNF585A				HEY1
MBD3L1				MCM7
PHF5A				HLA-DRB5
RARB				MXD1
EDA				ICAM1
EHF				IKZF5
IRF9				PCGF6
LOC440563				PLXNB1
GCM1				POLB
ITGB3BP				LYAR
MDFI				PSMC3
THAP8				PTGER3
DPF1				MIER1
PINX1				NFE2
ZFHX2				RNF41
SORBS3				RPS3
BRMS1				SAFB2
HMGB4				NRIP3
RBBP7				SCML4
TNRC6A				SERTAD1
C22orf31				SIRT2
NPM1				POLL
TAF8				SUV39H2
TCEA1				TAB1
APTX				RCAN1
NEUROG1				TCEAL7
NRIP3				THAP1
ZNF193				TAF8
ERMP1				TRIM69
FOSL2				TH1L
SRSF5				TULP3
GATA1				TRIP11
CBFB				TULP2
CPSF4				ZKSCAN4
ERC1				ZNF146
SNRPB2				ZNF511
TULP3				ZNF512
ZC3H7A				ZNF684
ZFAND6				ZNF843
ACTR3B				ZXDC
CPSF4
ISX
MED7
POLR2F
TAX1BP3
AES
CTDSP1
DDX54
BZW1
FOXI1
HAUS4
ZFP36L1
ZNF468
ATMIN
XPA
CREBRF
GABPB2
HNRPLL
NRF1
UBE2V1
ZBTB44
NFKBID
CELF3
CHD2
FOXN3
H1FOO
PUF60
TWIST2
VGLL4
ZNF273
AFF4
ASB9
GAS7
HDAC11
KLHL3
CTNNBIP1
JUNB
TIRAP
HOXA10
KLF3
PBX4
PDLIM5
PLRG1
SNAPC2
EYA3
MAPK14
DR1
PLXNB1
REXO4
TERF1
ZBTB6
ZNF695
ANXA4
FOXM1
FOXS1
MLX
PIAS3
PWP1
RAD51B
RNF144A
SAV1
ELL
STK16
ZMYND11
SNRNP70
DFNA5
RPA4
SOX15
C16orf80
DYNLL1
PAX4
NR2E1
RGS9
C7orf29
CNPY3
LMX1B
NR1I3
PDS5B
SLC29A3
SMUG1
SPIC
TXNIP
VAX2
VEGFA
ZNF3
ZNF616
ZNF843
ZRSR2
ANKRD10
APEX1
ASH2L
CREB3L1
CTH
TNFSF11
BLZF1
PRDM7
RNF8
SSX4
TFPT
COMMD1
HDGF
IL10
LIN28A
PBX3
TRIB3
CPSF4L
IZUMO2
KCNIP2
OTX2
POU2AF1
TSG101
FAM170A
KIAA1683
RBPMS
FHL5
HLA-DRB5
PIN1
POLE3
PRDM14
RELL2
ZNF211
ACTR3B
NANOG
POU5F1
S100A8
SCAND2
SNIP1
WWOX
ZC3H14
HNRNPR
MTL5
POU5F2
SERTAD1
TRIM15
TTF2
UBE2B
ZDHHC7
ZDHHC9
ZNF576
C16orf5
FOXP3
MYD88
FERD3L
HOXA6
INF2
MBNL1
PCGF6
TDP1
WWP2
CPEB1
PTMA
SRSF9
ZNF512
FOSL1
MAFK
CDKN1A
ZNF692
HNRPDL
RNF166
TAF12
TAF6L
ZNF488
ANXA4
BATF3
CRIP1
EDF1
POU4F3
UBE2K
ZNF689
COPS2
FANK1
GPBP1L1
LZTFL1
MLXIP
MMS19
MTERFD1
POLR2D
SNAI3
TRIM50
ZNF593
ZRSR1
CDX4
NONO
SSBP3
ZC3H8
DDB2
DHX57
GABPB1
NDP
POLR2L
PQBP1
PSMC3
RCVRN
ZKSCAN1
AIRE
ASB6
PTCH1
PTTG1
SMAD2
CRK
CSRNP2
HNRNPC
ILF2
LHX9
NUFIP1
PRDM5
SERPINE2
SRSF2
ZBTB43
C17orf49
AGT
RNF41
THAP4
MANSC1
MAX
STRA13
TRIM35
ZNF808
BANF1
ASB3
CD36
HMOX1
RAB7B
SNAI1
CHD1L
EGR1
HLA-DRB4
KRTAP5-9
NPM2
PA2G4
POLR1D
PRR3
TCEANC2
TCF23
THAP7
VENTX
MAPK9
SCOC
ZNF414
ETV1
HOXB5
PCGF6
POLR2E
SPZ1
TAF13
TFDP3
TRIM69
USE1
PHF20L1
PLA2G1B
ZNF705D
APITD1
DNAJA3
HAVCR2
TEF
YEATS4
DAP
FOXA3
MYOG
SMARCE1
WWTR1
YAF2
BUD31
BTF3
MLLT11
MTA1
PIKFYVE
TFAP4
YWHAB
CDX1
GTF2IRD2
IKZF3
MXD4
VHLL
ZNF215
ASCC3
CCDC83
AHDC1
CLU
NR2C2
ZNF410
FOXJ1
HAX1
PHB
PPP1R21
SIRT6
BLOC1S1
ELK3
IL4
NDUFA13
NFKBIA
CNBP
EXOG
PCBP4
RELB
SIM2
SUPT4H1
TRIM65
ZNF69
ZNF774
NPFF
POLB
PTH
CEBPE
FUBP3
GCFC2
KCNIP1
MESP2
NEUROD4
NFE2
RNF115
TULP2
VPS25
ZBTB24
ZDHHC21
ZNF434
HOXC4
MED1
TCF7L2
CENPA
FLI1
HAND2
IER2
NR5A2
PHF19
RXRG
SSBP4
SSH3
BPNT1
DIDO1
HEXIM1
HLA-DRB1
PPARA
ZDHHC19
CHURC1
E2F8
LARP1B
LMO2
NR1I2
RGS7
RIPK2
SIRT4
TLE4
ZMAT3
C14orf101
RARA
RBM5
GRHL2
HOXD10
MKI67IP
NFKBIB
NUFIP2
RFXANK
RUVBL1
SSX2
SSX3
ZNF101
ASF1A
NEUROD1
EIF3K
NEDD8
OVOL1
TADA3
ZNF738
CFLAR
LHX4
MYB
NR3C1
TICAM1
TRAF2
ZNF276
CPXCR1
LITAF
MTERFD3
PLA2G1B
PUF60
RNF14
CCNH
HLF
TRIP10
HOXD4
ID3
PKNOX1
PRDM5
TET2
TUBA1C
BCL10
RELA
CIR1
SGK1
SP100
TFCP2
E2F6
LRRFIP1
MEOX2
SALL2
CLVS2
CCNC
PPP1R8
RHOA
EBF1
NR0B2
POLE4
ZNF586
ARG1
DEDD2
FOS
PCNA
HMGN4
HSBP1
MAF1
MED31
NCALD
SIX1
TNFSF18
CHP
CNBP
CTNND1
PSMD10
ZSCAN5A
DPF3
FOXR1
GLB1L
GRHL3
HLX
MCM9
NHLH2
SAP18
TIGD7
USE1
ZNF181
ZNF385C
ZNF511
NUPR1
GTF2IRD2
HOXA5
MRRF
ZBTB39
ZNF346
HMGB1
HMOX2
NR1H3
PLSCR1
ZNF704
INTS4
PCBP1
PIM1
PITX1
POLR2I
TRIM49
ZSCAN22
ATF6
ANXA5
EDA2R
LYAR
RPS27A
TEAD2
FBXO7
GADD45A
GTF2H2D
KLHL14
NACC1
SETD7
SIX2
SMAD9
TAF8
TRIM31
TRIM41
ZBTB37
AKAP17A
HDAC6
POLM
TRIM10
TRIP4
DLX1
DLX3
EGLN3
FOXD4
MPLKIP
SAP30BP
SSX3
TAB1
U2AF1
ZFAND3
ZNRD1
APP
ENC1
HEY1
NRG1
POU2F1
PPAN
PSMC5
RBFOX2
RDBP
TBX18
THAP11
APOBEC3G
CBFA2T2
CRTC3
CTBP2
FAXC
INS
IRF3
SETD6
HMGN1
LIME1
RPL13AP3
ZBTB42
ZBTB9
ZNF131
ZNF398
ZNF684
ANKRD1
NR5A1
SCML4
SIAH1
TP53
HOXC10
PCBD1
PRNP
SUMO1
ZNF419
CBX6
FAN1
NLK
U2AF1L4
ZNF214
ZNF428
C19orf25
MSX2
RIPK3
MORF4L2
POLR2H
TIGD6
ZNF277
ZNF324
ZNF524
ZNF641
ZNRF1
CENPK
FOXN4
SOX2
TREX1
MED21
NFKBID
PHF11
RING1
ZNF673
ZSCAN16
ANKRD49
ARHGAP35
CMKLR1
CREB3L2
HOXB6
NFE2L2
RABGEF1
RNF113A
ZNF747
DUT
GPBP1
HIST2H2BE
HOXD3
HSFY1
MUS81
PWP1
RFPL3
RUVBL2
RYBP
TCF4
TRIM52
ZMAT2
ZNF212
ZNF333
ZNF517
ZNF768
ZRANB2
ZSCAN21
BTBD8
CD40
CPEB1
CUL1
EGR3
FHL2
MYCL1
FOSL2
LARP4
LEF1
RAMP1
S100A1
TRIM9
ZIM3
ZNF276
ZNF438
ZNF785
CERS4
ASB4
MAZ
TIGD5
ZC3H12A
ELF1
FOXD4L6
MAX
MEOX1
NPM1
PAPOLA
PER3
PGBD1
PNN
TRAK1
WT1
ZNF192
ZNF706
ZNF777
ZNF830
BHLHA15
BMP7
CBFA2T2
CDR2
ATF2
CDX2
PTGER3
SAFB2
TFEB
GMEB1
LMX1B
PRICKLE3
SMARCB1
SNRNP27
TUT1
ZFAND5
ZFP64
ZNF24
ZNF667
CAMK1D
RBMX
FARSA
FOXP2
GATAD2B
HOPX
POLR3K
PPP2R3B
RNF24
SMARCD1
TIGD4
XRCC6
ZDHHC13
ZGPAT
ZNF311
APEX2
BRD3
C8orf77
NR1H4
RBPJ
TOX2
DVL2
FOXN2
KLHL28
LMO3
MTMR9
SRSF1
TLE6
ZBTB26
ZIM2
ZMYND8
CLASRP
CTCFL
DDX1
CDK7
FAM105B
MAP2K5
PTGIS
TMEM115
GULP1
HES6
HIST1H2BJ
TADA2B
AKAP9
ANKRD42
COMMD6
ATM
CRY1
GATA2
PARK2
PIAS4
EAF1
GCM2
KAT5
MIER2
RBBP4
RBM7
SP2
TBX20
TOX4
TRIP11
ZNF485
ZNF513
ZNF542
ZNF776
ZNF99
ALX3
APOBEC3A
CRIP2
DACH2
DEPDC5
ARIH2
CORO1A
CREB3
ESR1
INTS12
PPARD
RC3H2
TLR3
UNKL
WHSC2
EPC1
HIF1AN
HIST1H2BH
HSFY1
IKZF1
NODAL
PHF17
RNF13
SSBP2
SSRP1
ZMAT5
ZNF611
ARNTL
CDKN1B
MAFG
NCOA7
TRAFD1
HLA-DQB1
MYCBP
PAX7
APOBEC3B
DDI1
ERG
RAPGEF5
SIVA1
SOHLH1
ZYX
FUS
HIST1H1C
MLLT10
TCEAL1
TRMT1L
UBE2I
ZNF483
ZNF707
ARNT
DMRT1
DUSP12
ECD
ICAM1
RARG
PATZ1
ZNF146
ACP1
BANP
BMP5
HMGA1
NR1H3
ZXDC
HAVCR2
PTBP1
SIRT5
SPO11
THAP10
CERS6
DDRGK1
STAT1
TAL2
IRAK2
LDOC1
ODF4
OR5C1
RORC
SP6
CBX7
CNOT3
DHX36
MED6
HDAC8
HLA-DRB3
HOXC9
IKZF2
MECP2
MMP14
OVOL2
PDS5B
PHF1
PHF13
SRSF3
TPRX1
ZNF213
ZNF280A
ZNF32
APBB3
BEX1
BOLA1
C19orf40
ECSIT
BRD4
ELK4
PPP2R1A
SMAD1
SMAD4
KBTBD7
PHB2
PMPCB
POLI
ZCCHC7
ZIC3
ZNF19
ZNF784
AEBP2
ARHGEF25
ELF5
HIST1H1E
LHX6
MLLT6
NR4A1
TRIB1
GTF2H3
HSF2
IFT57
MCM5
MCM7
NUP62
RAPGEF4
RNASE2
SOX5
VSX2
ZNF658
BBX
MSRB2
ZBP1
FARSB
HIST1H1T
HLA-DRB3
HOXB1
MIER1
POPDC2
RLIM
TBX22
TGFB1
WBP5
ZIC1
ASCC2
CCDC71
DAB2
ANKS3
ASB6
MID1
TRIM32
GTF3C2
HCLS1
ING3
KCNIP4
NCOA4
PAPOLG
PCBD2
TAF15
UBE3A
WBP11
WNT3A
ZFP161
ZNF701
ANKRD5
EIF2AK4
BCL6B
EYA2
GPS2
HLA-DRB1
ING2
KLHL6
PELI1
GPR137B
MDM4
MEN1
MTPN
RBM15B
SRSF10
SSH1
TCEB3C
ZNF655
ZNF71
ELF4
BCL6
GATA2
PRDX3
GLYR1
GTF2A2
HOXD12
LMO1
OPTN
PICALM
RNF219
SETDB1
TBC1D22A
ZFHX3
BTRC
CRTC2
DVL1
SMYD3
HMGA1
IKBKG
LARP1B
LZTR1
MKX
PHF21A
PRKCZ
PSMC2
PURB
SNRPB
TAF1D
ZNF317
ABT1
ELF2
PYCARD
SUV39H1
THRB
FMR1
MAFB
MAFF
NUPL2
PLEK
PNKP
SLC5A2
TRMT1
ZBTB49
ZNF18
ZNF597
EEF1A1
ESRRG
AKT1
HDAC1
JMY
MAPK8
L3MBTL3
MAP3K13
PHF14
PHF19
POLK
PRKCB
SRSF8
WNT10B
ZC3HAV1
ZNF200
ZNF501
ANKRD33
CENPA
DMC1
FBXW7
FOXP1
HIST1H2BN
IL16
HIST1H1A
MB21D1
PRDM4
PRKRIR
PRMT2
ZNF274
AMOT
BACH1
CTCF
ERCC8
FZD4
OTUD6B
OTX1
PPAP2B
SMAD5
SP4
TRIM27
ZNF331
ZNF34
ZNF582
ZNF670
ASB8
AGER
BTK
KRT13
VHL
GTF2F1
MACC1
PLXNA4
SQSTM1
TCF12
TLX3
ALKBH2
EGLN1
DAXX
TRIM39
GATAD2A
HNF4A
HOXB13
IGHMBP2
IRX4
KLF12
MEF2A
NAP1L2
OPTN
RAD21
SIK1
SMARCAL1
TH1L
TULP1
ZDHHC6
ZNF323
ZNF645
C1D
DIDO1
DLX4
DZIP1L
HSF1
TBCC
HNRNPH2
IRF5
MEIS2
MYOD1
POLL
PRDM1
REL
RFX5
SRSF10
TRIM3
TSHZ3
ZNF134
ZNF577
BARX1
BZW2
CREB3
EYA1
SOX10
KIAA0020
NR0B1
RNF138
SEC31B
SPATA4
ZKSCAN4
ZNF366
AP5Z1
CDK9
EZH2
MEIS2
NFE2L1
HOXA9
IGHM
LSR
NCOA5
NFATC2IP
PPP3CA
RUNX3
SETDB2
SOX14
TCF25
TRIM17
ZNF543
ZNF607
ACTL6A
BTBD1
ECSIT
BMP4
GTF3C3
HES2
IRF2BP1
PHTF2
PRPF6
THRAP3
ZBTB10
ZNF2
ZNF621
ARRB2
CCT4
PIAS1
SPHK1
LRRFIP1
NAB2
PHF20
SAMD4B
SATB2
TRIM29
ZNF114
SMARCC2
TRPS1
ZDHHC19
ZNF610
GTF2B
MYBL1
PARN
PBXIP1
POLR3E
PRKCH
SSH2
TADA2A
TLE3
TRIM13
USP39
ZIK1
ZNF416
ZNF619
ZNF8
ZNF85
CDK5RAP3
EYA4
FGFRL1
DOC2A
RRN3
SNW1
WNT5A
HMGB3P1
KDM4B
KIAA1683
LARP4B
PSMD12
VDR
ZNF264
ZNF341
ADRB2
DCP1A
EPM2AIP1
C6orf162
TMEM161A
MCM5
NR2E3
PHF7
TRIM16
ZNF3
ZNF680
ADPGK
AKAP17A
ARNTL2
C20orf11
EIF2C2
LOC554223
LYN
STAT3
THAP2
KCMF1
KLHL36
NPAS2
POLR2A
SUGP2
SUV420H1
TFIP11
TLE1
ZBTB25
ZNF137P
ZNF221
ZNF79
ASB10
CALR
ETV6
PPP1R13B
STAT5A
NRGN
SATB1
STAT6
VTN
ZFP82
ZNF223
ZNF30
ZNF322
ZNF350
ZNF404
ZNF423
ABTB1
BAZ2B
CTBP1
DPF2
CDCA7
HDGFRP2
OGG1
TNFSF11
ZBTB12
HDAC10
NDC80
NRP2
RBM6
SCMH1
SFRP4
ZBED1
ZBTB44
ZNF224
ZNF35
ZNF462
ZNF467
CDS1
CNOT7
DLX5
NFATC1
ILF3
MAX
NR2C1
ONECUT1
POLR3D
TCEB3B
TRIM4
WNT1
WWP2
ZNF202
ZNF280C
BRD8
CERS3
APBB1
LRRC14
KLHL12
TBC1D10B
ZKSCAN2
ZKSCAN5
ZNF238
ZNF587
DNTTIP2
EBF3
HLA-DRB1
MZF1
TNFAIP3
IL1RAP
KLHL1
MXD3
PDLIM5
RGCC
SRSF6
TBP
ZBTB20
ZMAT4
ZNF225
ZNF354C
ZNF572
ZNF625
ZNF669
ZNF829
ARID3B
ASXL2
CREB3L4
CXXC1
ANKRD2
NFKB1
LOC641515
NOD1
NOP2
SCAF8
TLE1
TLE2
TRAK2
XPC
ZBED2
ZFYVE20
ZNF431
ZNF449
ZNF800
CCDC41
EZH1
RPS6KA5
GTF2A1L
LARP7
NKD2
POT1
SFSWAP
TBX15
TCF4
USP38
VSX1
ZNF548
ZNF764
CERS2
DNA2
SUPT5H
TLR2
HAX1
HMX2
MPG
RFX3
STRN
TRIM37
UIMC1
WDR60
ZNF260
ZNF34
ZNF561
ZNF837
ATF7IP
DVL3
MMP10
SGK3
TP63
LZTS2
LZTS2
POU2F2
PTRF
RASSF7
RGS6
TCEB3B
ZBTB48
ZC3H11A
ZNF219
ZNF273
ZNF320
ZNF454
ZNF562
ZNF75D
CST6
DEPDC7
FAM171B
FAM200A
BLVRA
CUL5
HSPA1A
SFPQ
MCM3
MRPL28
PHF8
PRAM1
RBBP8
RFX6
SAP130
SIRT3
TSC22D4
WWP1
ZFP28
ZNF136
ZNF263
ZNF426
ZNF512B
ZNF574
ZNF75A
ZRSR2
ZSCAN1
BOLA2
DYNC2LI1
ELP2
CLOCK
FOXO3
NLRP12
PPARG
VAV1
IKZF5
MAF1
MTDH
MYPOP
NDNL2
RAD54B
TRIM23
ZBED4
ZNF165
ZNF571
ZNF572
C4orf21
CARHSP1
FBXL19
FCHO1
CUL2
EIF2AK2
KBTBD10
L3MBTL2
NPM1
POLR2C
RNF20
ROCK2
TAF1B
ZNF296
ZNF559
ZNF660
ADRM1
C3orf25
CNOT6
CYP4A22
DEPDC1
DEPDC1B
EIF3C
FGF1
ARHGEF2
MSH2
NCOA3
SYK
KAT7
MTF2
NFATC3
PNRC2
POC1A
SLC6A1
ZMIZ2
ZNF169
ZNF329
ZNF653
ZNF662
ZSCAN29
C5orf54
ARNTL2
HDAC6
PLP1
PMS1
HMGN5
PHACTR1
POGZ
PPAN
RBM14
RNF6
ZC3H18
ZNF250
ZNF26
ZNF266
ZNF354A
ZNF394
EHMT2
ERBB2IP
FAM113B
GTF3C4
MAPK8IP1
PML
RPS6KA4
SMARCAD1
ZNF281
IGF2BP2
LIG3
NAA15
PAEP
RBM10
SEMA4A
ZMAT1
ZNF778
DDX20
DMTF1
DNMT3A
ERCC3
GSC
IGHA1
KLHL26
MED24
PHF15
PRDX3
STAT4
TAF1C
ZBED5
ZNF286A
ZNF324B
ZNF490
ZNF518A
APEX1
GBP5
IFI16
ITGB2
PPP1CA
TRIM39
IRF4
KBTBD5
KRBA1
LIG1
MCM2
MOCS3
NCALD
NEUROD2
NUP62
PHTF1
SALL4
SART3
SERPINE2
SOX14
VAC14
ZDHHC1
ZNF133
ZNF227
ZNF257
ZNF295
ZNF530
No_Gene:BC011600
C11orf9
DDX1
FXR2
GBX2
ABHD12
CUL3
FADD
IL1F10
RUNX1
L3MBTL1
LMO2
MED17
NOTCH2
NUFIP2
QRICH1
RAB11FIP4
STK16
TTLL4
YBX2
ZNF563
ZNF786
BRIP1
C1D
E4F1
AIF1
ANXA5
CD74
CDKN2D
CSF2
CUEDC2
DUSP6
DUSP7
EPB49
FAM195B
FXR2
GCLM
H3F3B
IL18
IL1RL1
IL36A
ITM2C
JAM3
KIAA1967
KRT18
LACC1
LYN
MAPT
MBP
MDK
MIF
MITF
NPPA
PAK7
PCGF2
PGLYRP1
PIH1D1
QARS
RHOA
RPS7
SOCS3
SPATA2
TNFSF12
TXNDC12
