# Supplementary material for: Nuclear PRMT5 is a biomarker of sensitivity to tamoxifen in ERα + breast cancer
Source: EMBO Mol Med. 2023 Jul 17;15(8):e17248. doi: 10.15252/emmm.202217248 (PMC10405064; doi:10.15252/emmm.202217248)
Supplement: Supplementary file 5 — Source Data for Figure 1 [file EMMM-15-e17248-s010.zip › Data paper Figure 1/Data paper Figure 1A et 1B.xlsx]

## Sheet: Figure 1A & B
cohort	nucl_prmt5_hscore_70	pfs_time	pfs_event	hormono
discovery	high (>70)	4.35	FALSE	Tamoxifene exclusive
discovery	high (>70)	6.34	FALSE	Aromatase inhibitor (+/- preceeded with Tam)
discovery	high (>70)	8.18	TRUE	Aromatase inhibitor (+/- preceeded with Tam)
discovery	high (>70)	5.99	TRUE	Tamoxifene exclusive
discovery	high (>70)	2.06	FALSE	Tamoxifene exclusive
discovery	high (>70)	13.4	FALSE	Tamoxifene exclusive
discovery	high (>70)	8.51	FALSE	Aromatase inhibitor (+/- preceeded with Tam)
discovery	high (>70)	7.67	FALSE	Tamoxifene exclusive
discovery	high (>70)	11.2	FALSE	Aromatase inhibitor (+/- preceeded with Tam)
discovery	high (>70)	12.8	FALSE	Aromatase inhibitor (+/- preceeded with Tam)
discovery	high (>70)	13.0	FALSE	Aromatase inhibitor (+/- preceeded with Tam)
discovery	high (>70)	6.47	FALSE	Aromatase inhibitor (+/- preceeded with Tam)
discovery	high (>70)	13.3	FALSE	Tamoxifene exclusive
discovery	high (>70)	12.6	FALSE	Aromatase inhibitor (+/- preceeded with Tam)
discovery	high (>70)	8.33	FALSE	Aromatase inhibitor (+/- preceeded with Tam)
discovery	high (>70)	12.3	FALSE	Tamoxifene exclusive
discovery	high (>70)	13.3	FALSE	Aromatase inhibitor (+/- preceeded with Tam)
discovery	high (>70)	11.5	FALSE	Tamoxifene exclusive
discovery	high (>70)	13.2	FALSE	Tamoxifene exclusive
discovery	high (>70)	12.1	FALSE	Aromatase inhibitor (+/- preceeded with Tam)
discovery	high (>70)	12.7	FALSE	Aromatase inhibitor (+/- preceeded with Tam)
discovery	high (>70)	9.27	FALSE	Tamoxifene exclusive
discovery	high (>70)	13.2	FALSE	Tamoxifene exclusive
discovery	high (>70)	5.29	TRUE	Aromatase inhibitor (+/- preceeded with Tam)
discovery	high (>70)	13.2	FALSE	Aromatase inhibitor (+/- preceeded with Tam)
discovery	high (>70)	4.63	TRUE	Tamoxifene exclusive
discovery	high (>70)	7.52	FALSE	Aromatase inhibitor (+/- preceeded with Tam)
discovery	high (>70)	13.1	FALSE	Aromatase inhibitor (+/- preceeded with Tam)
discovery	high (>70)	9.50	TRUE	Tamoxifene exclusive
discovery	high (>70)	9.20	FALSE	Tamoxifene exclusive
discovery	high (>70)	13.0	FALSE	Tamoxifene exclusive
discovery	high (>70)	7.72	TRUE	Tamoxifene exclusive
discovery	high (>70)	13.0	FALSE	Aromatase inhibitor (+/- preceeded with Tam)
discovery	high (>70)	13.1	FALSE	Tamoxifene exclusive
discovery	high (>70)	13.1	FALSE	Aromatase inhibitor (+/- preceeded with Tam)
discovery	high (>70)	12.3	TRUE	Tamoxifene exclusive
discovery	high (>70)	9.43	FALSE	Aromatase inhibitor (+/- preceeded with Tam)
discovery	high (>70)	10.0	TRUE	Aromatase inhibitor (+/- preceeded with Tam)
discovery	high (>70)	13.0	FALSE	Tamoxifene exclusive
discovery	high (>70)	8.78	FALSE	Tamoxifene exclusive
discovery	high (>70)	1.22	FALSE
discovery	high (>70)	5.33	FALSE	Tamoxifene exclusive
discovery	high (>70)	8.22	FALSE	Aromatase inhibitor (+/- preceeded with Tam)
discovery	high (>70)	9.30	FALSE	Tamoxifene exclusive
discovery	high (>70)	9.67	TRUE	Tamoxifene exclusive
discovery	high (>70)	12.9	FALSE	Aromatase inhibitor (+/- preceeded with Tam)
discovery	high (>70)	12.6	FALSE	Tamoxifene exclusive
discovery	high (>70)	12.9	FALSE	Tamoxifene exclusive
discovery	high (>70)	9.00	TRUE	Aromatase inhibitor (+/- preceeded with Tam)
discovery	high (>70)	12.9	FALSE	Tamoxifene exclusive
discovery	high (>70)	8.49	TRUE	Tamoxifene exclusive
discovery	high (>70)	12.9	FALSE	Aromatase inhibitor (+/- preceeded with Tam)
discovery	high (>70)	11.5	TRUE	Aromatase inhibitor (+/- preceeded with Tam)
discovery	high (>70)	12.8	FALSE	Aromatase inhibitor (+/- preceeded with Tam)
discovery	high (>70)	9.47	FALSE	Tamoxifene exclusive
discovery	high (>70)	7.93	FALSE	Aromatase inhibitor (+/- preceeded with Tam)
discovery	high (>70)	2.05	TRUE	Aromatase inhibitor (+/- preceeded with Tam)
discovery	high (>70)	5.36	FALSE	Tamoxifene exclusive
discovery	high (>70)	6.66	FALSE	Tamoxifene exclusive
discovery	high (>70)	6.40	FALSE	Tamoxifene exclusive
discovery	high (>70)	12.6	FALSE	Tamoxifene exclusive
discovery	high (>70)	12.5	FALSE	Tamoxifene exclusive
discovery	high (>70)	12.6	FALSE	Tamoxifene exclusive
discovery	high (>70)	10.6	FALSE	Tamoxifene exclusive
discovery	high (>70)	12.6	FALSE	Aromatase inhibitor (+/- preceeded with Tam)
discovery	high (>70)	7.21	TRUE	Aromatase inhibitor (+/- preceeded with Tam)
discovery	high (>70)	11.9	FALSE	Aromatase inhibitor (+/- preceeded with Tam)
discovery	high (>70)	12.5	FALSE	Aromatase inhibitor (+/- preceeded with Tam)
discovery	high (>70)	11.7	FALSE	Tamoxifene exclusive
discovery	high (>70)	5.38	FALSE	Aromatase inhibitor (+/- preceeded with Tam)
discovery	high (>70)	5.27	FALSE	Tamoxifene exclusive
discovery	high (>70)	12.5	FALSE	Tamoxifene exclusive
discovery	high (>70)	12.4	FALSE	Aromatase inhibitor (+/- preceeded with Tam)
discovery	high (>70)	9.90	FALSE	Tamoxifene exclusive
discovery	high (>70)	5.05	FALSE	Aromatase inhibitor (+/- preceeded with Tam)
discovery	high (>70)	7.03	TRUE	Tamoxifene exclusive
discovery	high (>70)	8.97	TRUE	Aromatase inhibitor (+/- preceeded with Tam)
discovery	high (>70)	11.1	FALSE	Aromatase inhibitor (+/- preceeded with Tam)
discovery	high (>70)	12.4	FALSE	Tamoxifene exclusive
discovery	high (>70)	11.1	FALSE	Aromatase inhibitor (+/- preceeded with Tam)
discovery	high (>70)	12.3	FALSE	Tamoxifene exclusive
discovery	high (>70)	10.4	TRUE	Tamoxifene exclusive
discovery	high (>70)	9.07	FALSE	Aromatase inhibitor (+/- preceeded with Tam)
discovery	high (>70)	3.21	TRUE	Tamoxifene exclusive
discovery	high (>70)	10.1	FALSE	Aromatase inhibitor (+/- preceeded with Tam)
discovery	high (>70)	6.22	FALSE	Aromatase inhibitor (+/- preceeded with Tam)
discovery	high (>70)	11.0	FALSE	Aromatase inhibitor (+/- preceeded with Tam)
discovery	high (>70)	9.60	FALSE	Aromatase inhibitor (+/- preceeded with Tam)
discovery	high (>70)	12.3	FALSE	Aromatase inhibitor (+/- preceeded with Tam)
discovery	high (>70)	9.51	FALSE	Aromatase inhibitor (+/- preceeded with Tam)
discovery	high (>70)	3.53	TRUE	Aromatase inhibitor (+/- preceeded with Tam)
discovery	high (>70)	11.0	FALSE	Aromatase inhibitor (+/- preceeded with Tam)
discovery	high (>70)	12.5	FALSE	Tamoxifene exclusive
discovery	high (>70)	12.2	FALSE	Aromatase inhibitor (+/- preceeded with Tam)
discovery	high (>70)	9.28	FALSE	Aromatase inhibitor (+/- preceeded with Tam)
discovery	high (>70)	10.7	FALSE	Aromatase inhibitor (+/- preceeded with Tam)
discovery	high (>70)	7.38	FALSE	Aromatase inhibitor (+/- preceeded with Tam)
discovery	high (>70)	12.1	FALSE	Aromatase inhibitor (+/- preceeded with Tam)
discovery	high (>70)	10.9	FALSE	Aromatase inhibitor (+/- preceeded with Tam)
discovery	high (>70)	5.50	FALSE	Aromatase inhibitor (+/- preceeded with Tam)
discovery	high (>70)	12.1	FALSE	Tamoxifene exclusive
discovery	high (>70)	9.25	FALSE	Aromatase inhibitor (+/- preceeded with Tam)
discovery	high (>70)	12.1	FALSE	Aromatase inhibitor (+/- preceeded with Tam)
discovery	high (>70)	12.3	FALSE	Aromatase inhibitor (+/- preceeded with Tam)
discovery	high (>70)	10.9	FALSE	Aromatase inhibitor (+/- preceeded with Tam)
discovery	high (>70)	12.2	FALSE	Aromatase inhibitor (+/- preceeded with Tam)
discovery	high (>70)	11.4	FALSE	Aromatase inhibitor (+/- preceeded with Tam)
discovery	high (>70)	12.2	FALSE	Aromatase inhibitor (+/- preceeded with Tam)
discovery	high (>70)	7.37	FALSE	Aromatase inhibitor (+/- preceeded with Tam)
discovery	high (>70)	7.46	FALSE	Tamoxifene exclusive
discovery	high (>70)	8.69	TRUE	Tamoxifene exclusive
discovery	high (>70)	7.53	TRUE	Tamoxifene exclusive
discovery	high (>70)	12.1	FALSE	Aromatase inhibitor (+/- preceeded with Tam)
discovery	high (>70)	12.0	FALSE	Aromatase inhibitor (+/- preceeded with Tam)
discovery	high (>70)	5.76	TRUE	Aromatase inhibitor (+/- preceeded with Tam)
discovery	high (>70)	6.79	TRUE	Aromatase inhibitor (+/- preceeded with Tam)
discovery	high (>70)	4.06	FALSE	Tamoxifene exclusive
discovery	high (>70)	12.0	FALSE	Tamoxifene exclusive
discovery	high (>70)	12.0	FALSE	Aromatase inhibitor (+/- preceeded with Tam)
discovery	high (>70)	9.60	FALSE	Aromatase inhibitor (+/- preceeded with Tam)
discovery	high (>70)	4.96	TRUE	Tamoxifene exclusive
discovery	high (>70)	9.33	FALSE	Aromatase inhibitor (+/- preceeded with Tam)
discovery	high (>70)	3.35	TRUE	Tamoxifene exclusive
discovery	high (>70)	12.0	FALSE	Aromatase inhibitor (+/- preceeded with Tam)
discovery	high (>70)	7.00	TRUE	Aromatase inhibitor (+/- preceeded with Tam)
discovery	high (>70)	4.25	TRUE	Tamoxifene exclusive
discovery	high (>70)	7.92	TRUE	Tamoxifene exclusive
discovery	high (>70)	5.62	FALSE	Tamoxifene exclusive
discovery	high (>70)	11.8	FALSE	Aromatase inhibitor (+/- preceeded with Tam)
discovery	high (>70)	9.54	FALSE	Aromatase inhibitor (+/- preceeded with Tam)
discovery	high (>70)	11.0	TRUE	Tamoxifene exclusive
discovery	high (>70)	9.10	TRUE	Aromatase inhibitor (+/- preceeded with Tam)
discovery	high (>70)	2.56	FALSE	Aromatase inhibitor (+/- preceeded with Tam)
discovery	high (>70)	9.42	FALSE	Aromatase inhibitor (+/- preceeded with Tam)
discovery	high (>70)	11.9	FALSE	Aromatase inhibitor (+/- preceeded with Tam)
discovery	high (>70)	10.4	FALSE	Aromatase inhibitor (+/- preceeded with Tam)
discovery	high (>70)	10.7	FALSE	Tamoxifene exclusive
discovery	high (>70)	9.20	FALSE	Aromatase inhibitor (+/- preceeded with Tam)
discovery	high (>70)	5.48	FALSE	Tamoxifene exclusive
discovery	high (>70)	8.86	TRUE	Tamoxifene exclusive
discovery	high (>70)	2.65	TRUE	Tamoxifene exclusive
discovery	high (>70)	5.47	TRUE	Tamoxifene exclusive
discovery	high (>70)	11.7	FALSE	Aromatase inhibitor (+/- preceeded with Tam)
discovery	high (>70)	11.7	FALSE	Tamoxifene exclusive
discovery	high (>70)	10.5	TRUE	Tamoxifene exclusive
discovery	high (>70)	11.6	FALSE	Aromatase inhibitor (+/- preceeded with Tam)
discovery	high (>70)	10.6	FALSE	Aromatase inhibitor (+/- preceeded with Tam)
discovery	high (>70)	7.09	TRUE	Tamoxifene exclusive
discovery	high (>70)	11.7	FALSE	Tamoxifene exclusive
discovery	high (>70)	3.09	TRUE	Tamoxifene exclusive
discovery	high (>70)	8.31	FALSE	Aromatase inhibitor (+/- preceeded with Tam)
discovery	high (>70)	10.6	FALSE	Tamoxifene exclusive
discovery	high (>70)	0.44	TRUE
discovery	high (>70)	11.6	FALSE	Aromatase inhibitor (+/- preceeded with Tam)
discovery	high (>70)	11.5	FALSE	Tamoxifene exclusive
discovery	high (>70)	5.13	FALSE	Aromatase inhibitor (+/- preceeded with Tam)
discovery	high (>70)	11.5	FALSE	Aromatase inhibitor (+/- preceeded with Tam)
discovery	high (>70)	9.14	FALSE	Aromatase inhibitor (+/- preceeded with Tam)
discovery	high (>70)	10.5	FALSE	Aromatase inhibitor (+/- preceeded with Tam)
discovery	high (>70)	8.55	FALSE	Tamoxifene exclusive
discovery	high (>70)	6.64	TRUE	Aromatase inhibitor (+/- preceeded with Tam)
discovery	high (>70)	11.5	FALSE	Aromatase inhibitor (+/- preceeded with Tam)
discovery	high (>70)	11.4	FALSE	Aromatase inhibitor (+/- preceeded with Tam)
discovery	high (>70)	10.0	FALSE	Aromatase inhibitor (+/- preceeded with Tam)
discovery	high (>70)	5.29	FALSE	Aromatase inhibitor (+/- preceeded with Tam)
discovery	high (>70)	10.2	FALSE	Aromatase inhibitor (+/- preceeded with Tam)
discovery	high (>70)	10.5	FALSE	Tamoxifene exclusive
discovery	high (>70)	10.6	FALSE	Aromatase inhibitor (+/- preceeded with Tam)
discovery	high (>70)	4.79	FALSE
discovery	high (>70)	7.78	FALSE	Aromatase inhibitor (+/- preceeded with Tam)
discovery	high (>70)	8.02	FALSE	Aromatase inhibitor (+/- preceeded with Tam)
discovery	high (>70)	5.38	FALSE	Aromatase inhibitor (+/- preceeded with Tam)
discovery	high (>70)	9.24	TRUE	Aromatase inhibitor (+/- preceeded with Tam)
discovery	high (>70)	10.4	FALSE	Tamoxifene exclusive
discovery	high (>70)	3.57	TRUE	Tamoxifene exclusive
discovery	high (>70)	5.10	FALSE	Aromatase inhibitor (+/- preceeded with Tam)
discovery	high (>70)	11.4	FALSE	Tamoxifene exclusive
discovery	high (>70)	4.09	TRUE	Aromatase inhibitor (+/- preceeded with Tam)
discovery	high (>70)	11.3	FALSE	Aromatase inhibitor (+/- preceeded with Tam)
discovery	high (>70)	1.79	TRUE	Aromatase inhibitor (+/- preceeded with Tam)
discovery	high (>70)	5.38	FALSE	Aromatase inhibitor (+/- preceeded with Tam)
discovery	high (>70)	9.31	FALSE	Aromatase inhibitor (+/- preceeded with Tam)
discovery	high (>70)	11.3	FALSE	Tamoxifene exclusive
discovery	high (>70)	7.53	FALSE	Tamoxifene exclusive
discovery	high (>70)	6.01	FALSE	Aromatase inhibitor (+/- preceeded with Tam)
discovery	high (>70)	5.02	FALSE	Tamoxifene exclusive
discovery	high (>70)	9.08	FALSE	Aromatase inhibitor (+/- preceeded with Tam)
discovery	high (>70)	7.17	FALSE	Aromatase inhibitor (+/- preceeded with Tam)
discovery	high (>70)	8.61	TRUE	Aromatase inhibitor (+/- preceeded with Tam)
discovery	high (>70)	3.84	FALSE	Tamoxifene exclusive
discovery	high (>70)	11.1	FALSE	Aromatase inhibitor (+/- preceeded with Tam)
discovery	high (>70)	5.25	FALSE	Aromatase inhibitor (+/- preceeded with Tam)
discovery	high (>70)	10.4	FALSE	Aromatase inhibitor (+/- preceeded with Tam)
discovery	high (>70)	11.1	FALSE	Aromatase inhibitor (+/- preceeded with Tam)
discovery	high (>70)	3.73	TRUE	Aromatase inhibitor (+/- preceeded with Tam)
discovery	high (>70)	10.9	FALSE	Aromatase inhibitor (+/- preceeded with Tam)
discovery	high (>70)	12.3	FALSE	Tamoxifene exclusive
discovery	high (>70)	11.9	FALSE	Aromatase inhibitor (+/- preceeded with Tam)
discovery	high (>70)	5.42	TRUE	Aromatase inhibitor (+/- preceeded with Tam)
discovery	high (>70)	5.53	FALSE	Aromatase inhibitor (+/- preceeded with Tam)
discovery	high (>70)	5.80	TRUE
discovery	high (>70)	12.2	FALSE	Aromatase inhibitor (+/- preceeded with Tam)
discovery	high (>70)	8.61	TRUE	Tamoxifene exclusive
discovery	high (>70)	11.8	FALSE	Aromatase inhibitor (+/- preceeded with Tam)
discovery	high (>70)	4.95	TRUE	Aromatase inhibitor (+/- preceeded with Tam)
discovery	high (>70)	8.54	FALSE	Tamoxifene exclusive
discovery	high (>70)	12.5	FALSE	Tamoxifene exclusive
discovery	high (>70)	8.59	FALSE	Aromatase inhibitor (+/- preceeded with Tam)
discovery	high (>70)	10.0	FALSE	Aromatase inhibitor (+/- preceeded with Tam)
discovery	high (>70)	1.11	TRUE	Tamoxifene exclusive
discovery	high (>70)	5.12	FALSE	Aromatase inhibitor (+/- preceeded with Tam)
discovery	high (>70)	8.49	FALSE	Aromatase inhibitor (+/- preceeded with Tam)
discovery	high (>70)	10.0	FALSE	Tamoxifene exclusive
discovery	high (>70)	10.9	FALSE	Tamoxifene exclusive
discovery	high (>70)	10.4	FALSE	Aromatase inhibitor (+/- preceeded with Tam)
discovery	high (>70)	9.97	FALSE	Tamoxifene exclusive
discovery	high (>70)	2.78	FALSE	Tamoxifene exclusive
discovery	high (>70)	4.22	FALSE	Aromatase inhibitor (+/- preceeded with Tam)
discovery	high (>70)	10.9	TRUE
discovery	high (>70)	13.2	FALSE	Tamoxifene exclusive
discovery	high (>70)	13.4	FALSE	Tamoxifene exclusive
discovery	high (>70)	13.6	FALSE	Tamoxifene exclusive
discovery	high (>70)	12.9	FALSE	Tamoxifene exclusive
discovery	high (>70)	9.50	FALSE	Aromatase inhibitor (+/- preceeded with Tam)
discovery	high (>70)	12.6	FALSE	Aromatase inhibitor (+/- preceeded with Tam)
discovery	high (>70)	7.55	FALSE	Aromatase inhibitor (+/- preceeded with Tam)
discovery	high (>70)	8.86	FALSE	Tamoxifene exclusive
discovery	high (>70)	11.3	FALSE	Tamoxifene exclusive
discovery	low (<=70)	5.01	FALSE	Aromatase inhibitor (+/- preceeded with Tam)
discovery	low (<=70)	11.8	FALSE	Tamoxifene exclusive
discovery	low (<=70)	2.10	TRUE	Tamoxifene exclusive
discovery	low (<=70)	0.96	TRUE	Tamoxifene exclusive
discovery	low (<=70)	11.0	FALSE	Tamoxifene exclusive
discovery	low (<=70)	10.0	FALSE	Tamoxifene exclusive
discovery	low (<=70)	13.3	FALSE	Aromatase inhibitor (+/- preceeded with Tam)
discovery	low (<=70)	4.14	TRUE	Tamoxifene exclusive
discovery	low (<=70)	3.17	FALSE	Tamoxifene exclusive
discovery	low (<=70)	12.2	TRUE	Aromatase inhibitor (+/- preceeded with Tam)
discovery	low (<=70)	13.2	FALSE	Tamoxifene exclusive
discovery	low (<=70)	11.7	FALSE	Aromatase inhibitor (+/- preceeded with Tam)
discovery	low (<=70)	2.31	TRUE	Tamoxifene exclusive
discovery	low (<=70)	13.0	FALSE	Tamoxifene exclusive
discovery	low (<=70)	11.4	TRUE	Aromatase inhibitor (+/- preceeded with Tam)
discovery	low (<=70)	3.26	TRUE	Tamoxifene exclusive
discovery	low (<=70)	10.2	FALSE	Aromatase inhibitor (+/- preceeded with Tam)
discovery	low (<=70)	6.74	FALSE	Aromatase inhibitor (+/- preceeded with Tam)
discovery	low (<=70)	9.15	FALSE	Aromatase inhibitor (+/- preceeded with Tam)
discovery	low (<=70)	9.71	FALSE	Tamoxifene exclusive
discovery	low (<=70)	2.06	FALSE	Tamoxifene exclusive
discovery	low (<=70)	9.63	TRUE	Aromatase inhibitor (+/- preceeded with Tam)
discovery	low (<=70)	9.79	TRUE	Tamoxifene exclusive
discovery	low (<=70)	12.4	FALSE	Aromatase inhibitor (+/- preceeded with Tam)
discovery	low (<=70)	12.3	FALSE	Tamoxifene exclusive
discovery	low (<=70)	12.8	FALSE	Aromatase inhibitor (+/- preceeded with Tam)
discovery	low (<=70)	4.91	FALSE	Tamoxifene exclusive
discovery	low (<=70)	6.39	FALSE	Aromatase inhibitor (+/- preceeded with Tam)
discovery	low (<=70)	3.46	TRUE	Tamoxifene exclusive
discovery	low (<=70)	1.22	TRUE	Tamoxifene exclusive
discovery	low (<=70)	1.33	TRUE	Tamoxifene exclusive
discovery	low (<=70)	9.66	FALSE	Aromatase inhibitor (+/- preceeded with Tam)
discovery	low (<=70)	5.46	FALSE	Tamoxifene exclusive
discovery	low (<=70)	11.1	FALSE	Aromatase inhibitor (+/- preceeded with Tam)
discovery	low (<=70)	6.52	FALSE	Aromatase inhibitor (+/- preceeded with Tam)
discovery	low (<=70)	12.5	FALSE	Aromatase inhibitor (+/- preceeded with Tam)
discovery	low (<=70)	10.0	TRUE	Aromatase inhibitor (+/- preceeded with Tam)
discovery	low (<=70)	11.6	FALSE	Aromatase inhibitor (+/- preceeded with Tam)
discovery	low (<=70)	10.6	FALSE	Aromatase inhibitor (+/- preceeded with Tam)
discovery	low (<=70)	0.97	TRUE	Tamoxifene exclusive
discovery	low (<=70)	11.1	FALSE	Aromatase inhibitor (+/- preceeded with Tam)
discovery	low (<=70)	10.4	FALSE	Tamoxifene exclusive
discovery	low (<=70)	11.6	FALSE	Aromatase inhibitor (+/- preceeded with Tam)
discovery	low (<=70)	3.93	TRUE	Aromatase inhibitor (+/- preceeded with Tam)
discovery	low (<=70)	11.6	FALSE	Aromatase inhibitor (+/- preceeded with Tam)
discovery	low (<=70)	6.24	FALSE	Tamoxifene exclusive
discovery	low (<=70)	8.13	TRUE	Tamoxifene exclusive
discovery	low (<=70)	9.66	FALSE	Aromatase inhibitor (+/- preceeded with Tam)
discovery	low (<=70)	11.0	TRUE	Aromatase inhibitor (+/- preceeded with Tam)
discovery	low (<=70)	10.4	TRUE	Tamoxifene exclusive
discovery	low (<=70)	11.4	FALSE	Tamoxifene exclusive
discovery	low (<=70)	6.63	FALSE	Aromatase inhibitor (+/- preceeded with Tam)
discovery	low (<=70)	11.5	FALSE	Aromatase inhibitor (+/- preceeded with Tam)
discovery	low (<=70)	10.5	FALSE	Tamoxifene exclusive
discovery	low (<=70)	11.9	FALSE	Aromatase inhibitor (+/- preceeded with Tam)
discovery	low (<=70)	4.87	TRUE	Aromatase inhibitor (+/- preceeded with Tam)
discovery	low (<=70)	6.23	TRUE	Aromatase inhibitor (+/- preceeded with Tam)
discovery	low (<=70)	10.5	FALSE	Tamoxifene exclusive
discovery	low (<=70)	10.5	TRUE	Tamoxifene exclusive
discovery	low (<=70)	9.99	FALSE	Aromatase inhibitor (+/- preceeded with Tam)
discovery	low (<=70)	11.7	FALSE	Tamoxifene exclusive
discovery	low (<=70)	1.44	TRUE	Tamoxifene exclusive
discovery	low (<=70)	11.6	FALSE	Aromatase inhibitor (+/- preceeded with Tam)
discovery	low (<=70)	9.72	FALSE	Aromatase inhibitor (+/- preceeded with Tam)
discovery	low (<=70)	1.92	TRUE	Tamoxifene exclusive
discovery	low (<=70)	8.51	FALSE	Tamoxifene exclusive
discovery	low (<=70)	2.62	TRUE	Tamoxifene exclusive
discovery	low (<=70)	3.31	FALSE	Aromatase inhibitor (+/- preceeded with Tam)
discovery	low (<=70)	10.2	FALSE	Aromatase inhibitor (+/- preceeded with Tam)
discovery	low (<=70)	7.43	TRUE	Tamoxifene exclusive
discovery	low (<=70)	3.76	TRUE	Aromatase inhibitor (+/- preceeded with Tam)
discovery	low (<=70)	9.58	FALSE	Tamoxifene exclusive
discovery	low (<=70)	1.74	TRUE	Tamoxifene exclusive
discovery	low (<=70)	8.86	FALSE	Aromatase inhibitor (+/- preceeded with Tam)
discovery	low (<=70)	5.30	FALSE	Tamoxifene exclusive
discovery	low (<=70)	4.53	FALSE	Tamoxifene exclusive
discovery	low (<=70)	3.16	TRUE	Tamoxifene exclusive
discovery	low (<=70)	4.76	FALSE	Aromatase inhibitor (+/- preceeded with Tam)
discovery	low (<=70)	8.82	FALSE	Tamoxifene exclusive
discovery	low (<=70)	11.1	FALSE	Aromatase inhibitor (+/- preceeded with Tam)
discovery	low (<=70)	7.40	TRUE	Tamoxifene exclusive
discovery	low (<=70)	9.40	FALSE	Tamoxifene exclusive
discovery	low (<=70)	11.4	FALSE	Aromatase inhibitor (+/- preceeded with Tam)
discovery	low (<=70)	9.64	FALSE	Aromatase inhibitor (+/- preceeded with Tam)
discovery	low (<=70)	11.5	FALSE	Tamoxifene exclusive
discovery	low (<=70)	6.55	TRUE	Tamoxifene exclusive
discovery	low (<=70)	9.21	TRUE	Aromatase inhibitor (+/- preceeded with Tam)
discovery	low (<=70)	7.71	TRUE	Tamoxifene exclusive
discovery	low (<=70)	11.5	FALSE	Aromatase inhibitor (+/- preceeded with Tam)
discovery	low (<=70)	11.2	FALSE	Aromatase inhibitor (+/- preceeded with Tam)
discovery	low (<=70)	5.42	FALSE	Tamoxifene exclusive
discovery	low (<=70)	4.57	TRUE	Tamoxifene exclusive
validation	high (>70)	11.5	FALSE	Aromatase inhibitor (+/- preceeded with Tam)
validation	high (>70)	4.84	TRUE	Aromatase inhibitor (+/- preceeded with Tam)
validation	high (>70)	11.6	FALSE
validation	high (>70)	12.3	FALSE	Aromatase inhibitor (+/- preceeded with Tam)
validation	high (>70)	11.5	FALSE	Aromatase inhibitor (+/- preceeded with Tam)
validation	high (>70)	7.62	FALSE	Aromatase inhibitor (+/- preceeded with Tam)
validation	high (>70)	12.6	FALSE	Aromatase inhibitor (+/- preceeded with Tam)
validation	high (>70)	11.3	FALSE	Tamoxifene exclusive
validation	high (>70)	7.83	TRUE	Aromatase inhibitor (+/- preceeded with Tam)
validation	high (>70)	11.4	FALSE	Aromatase inhibitor (+/- preceeded with Tam)
validation	high (>70)	11.3	FALSE	Aromatase inhibitor (+/- preceeded with Tam)
validation	high (>70)	4.16	TRUE	Aromatase inhibitor (+/- preceeded with Tam)
validation	high (>70)	11.0	FALSE	Aromatase inhibitor (+/- preceeded with Tam)
validation	high (>70)	12.2	FALSE	Aromatase inhibitor (+/- preceeded with Tam)
validation	high (>70)	11.3	FALSE	Aromatase inhibitor (+/- preceeded with Tam)
validation	high (>70)	11.0	FALSE	Aromatase inhibitor (+/- preceeded with Tam)
validation	high (>70)	11.4	FALSE	Aromatase inhibitor (+/- preceeded with Tam)
validation	high (>70)	11.2	FALSE	Aromatase inhibitor (+/- preceeded with Tam)
validation	high (>70)	11.0	FALSE	Aromatase inhibitor (+/- preceeded with Tam)
validation	high (>70)	9.85	FALSE	Tamoxifene exclusive
validation	high (>70)	10.4	FALSE	Tamoxifene exclusive
validation	high (>70)	11.2	FALSE	Aromatase inhibitor (+/- preceeded with Tam)
validation	high (>70)	10.7	FALSE	Aromatase inhibitor (+/- preceeded with Tam)
validation	high (>70)	12.4	FALSE	Aromatase inhibitor (+/- preceeded with Tam)
validation	high (>70)	10.5	FALSE	Tamoxifene exclusive
validation	high (>70)	10.9	FALSE	Aromatase inhibitor (+/- preceeded with Tam)
validation	high (>70)	11.0	FALSE	Tamoxifene exclusive
validation	high (>70)	12.1	FALSE	Aromatase inhibitor (+/- preceeded with Tam)
validation	high (>70)	12.3	FALSE	Aromatase inhibitor (+/- preceeded with Tam)
validation	high (>70)	12.1	FALSE	Aromatase inhibitor (+/- preceeded with Tam)
validation	high (>70)	2.89	FALSE	Aromatase inhibitor (+/- preceeded with Tam)
validation	high (>70)	6.45	TRUE	Aromatase inhibitor (+/- preceeded with Tam)
validation	high (>70)	12.0	FALSE	Tamoxifene exclusive
validation	high (>70)	7.23	FALSE	Aromatase inhibitor (+/- preceeded with Tam)
validation	high (>70)	12.1	FALSE	Aromatase inhibitor (+/- preceeded with Tam)
validation	high (>70)	8.15	TRUE	Aromatase inhibitor (+/- preceeded with Tam)
validation	high (>70)	12.0	FALSE	Aromatase inhibitor (+/- preceeded with Tam)
validation	high (>70)	10.9	TRUE	Aromatase inhibitor (+/- preceeded with Tam)
validation	high (>70)	10.8	FALSE	Tamoxifene exclusive
validation	high (>70)	10.4	FALSE	Tamoxifene exclusive
validation	high (>70)	3.21	TRUE	Aromatase inhibitor (+/- preceeded with Tam)
validation	high (>70)	11.9	FALSE	Aromatase inhibitor (+/- preceeded with Tam)
validation	high (>70)	11.5	FALSE	Aromatase inhibitor (+/- preceeded with Tam)
validation	high (>70)	11.8	FALSE	Aromatase inhibitor (+/- preceeded with Tam)
validation	high (>70)	10.5	FALSE	Aromatase inhibitor (+/- preceeded with Tam)
validation	high (>70)	11.8	FALSE	Aromatase inhibitor (+/- preceeded with Tam)
validation	high (>70)	12.0	FALSE	Aromatase inhibitor (+/- preceeded with Tam)
validation	high (>70)	4.32	TRUE
validation	high (>70)	10.3	FALSE	Aromatase inhibitor (+/- preceeded with Tam)
validation	high (>70)	7.95	FALSE	Aromatase inhibitor (+/- preceeded with Tam)
validation	high (>70)	0.48	TRUE	Aromatase inhibitor (+/- preceeded with Tam)
validation	high (>70)	11.5	FALSE
validation	high (>70)	11.8	FALSE	Aromatase inhibitor (+/- preceeded with Tam)
validation	high (>70)	10.4	FALSE	Aromatase inhibitor (+/- preceeded with Tam)
validation	high (>70)	10.2	FALSE	Aromatase inhibitor (+/- preceeded with Tam)
validation	high (>70)	10.3	FALSE	Aromatase inhibitor (+/- preceeded with Tam)
validation	high (>70)	10.1	FALSE	Tamoxifene exclusive
validation	high (>70)	11.6	FALSE	Aromatase inhibitor (+/- preceeded with Tam)
validation	high (>70)	11.4	FALSE	Tamoxifene exclusive
validation	high (>70)	10.3	FALSE	Aromatase inhibitor (+/- preceeded with Tam)
validation	high (>70)	10.5	FALSE	Aromatase inhibitor (+/- preceeded with Tam)
validation	high (>70)	2.66	TRUE	Aromatase inhibitor (+/- preceeded with Tam)
validation	high (>70)	7.66	TRUE	Aromatase inhibitor (+/- preceeded with Tam)
validation	high (>70)	10.4	FALSE	Aromatase inhibitor (+/- preceeded with Tam)
validation	high (>70)	10.4	FALSE	Aromatase inhibitor (+/- preceeded with Tam)
validation	high (>70)	10.4	FALSE	Aromatase inhibitor (+/- preceeded with Tam)
validation	high (>70)	9.74	FALSE	Aromatase inhibitor (+/- preceeded with Tam)
validation	high (>70)	10.2	FALSE	Aromatase inhibitor (+/- preceeded with Tam)
validation	high (>70)	10.3	FALSE	Aromatase inhibitor (+/- preceeded with Tam)
validation	high (>70)	9.29	TRUE	Aromatase inhibitor (+/- preceeded with Tam)
validation	high (>70)	10.4	FALSE	Aromatase inhibitor (+/- preceeded with Tam)
validation	high (>70)	10.2	FALSE	Aromatase inhibitor (+/- preceeded with Tam)
validation	high (>70)	11.2	FALSE	Tamoxifene exclusive
validation	high (>70)	9.91	TRUE	Aromatase inhibitor (+/- preceeded with Tam)
validation	high (>70)	10.1	FALSE	Aromatase inhibitor (+/- preceeded with Tam)
validation	high (>70)	11.4	FALSE	Tamoxifene exclusive
validation	high (>70)	10.1	TRUE	Aromatase inhibitor (+/- preceeded with Tam)
validation	high (>70)	10.2	FALSE	Aromatase inhibitor (+/- preceeded with Tam)
validation	high (>70)	8.73	TRUE	Aromatase inhibitor (+/- preceeded with Tam)
validation	high (>70)	10.1	FALSE	Aromatase inhibitor (+/- preceeded with Tam)
validation	high (>70)	11.0	FALSE	Aromatase inhibitor (+/- preceeded with Tam)
validation	high (>70)	9.89	FALSE	Aromatase inhibitor (+/- preceeded with Tam)
validation	high (>70)	10.9	FALSE	Tamoxifene exclusive
validation	high (>70)	10.1	FALSE	Aromatase inhibitor (+/- preceeded with Tam)
validation	high (>70)	11.3	FALSE	Aromatase inhibitor (+/- preceeded with Tam)
validation	high (>70)	10.0	FALSE	Aromatase inhibitor (+/- preceeded with Tam)
validation	high (>70)	9.89	FALSE	Aromatase inhibitor (+/- preceeded with Tam)
validation	high (>70)	9.73	FALSE	Aromatase inhibitor (+/- preceeded with Tam)
validation	high (>70)	10.9	FALSE	Aromatase inhibitor (+/- preceeded with Tam)
validation	high (>70)	10.9	FALSE	Aromatase inhibitor (+/- preceeded with Tam)
validation	high (>70)	9.46	FALSE	Aromatase inhibitor (+/- preceeded with Tam)
validation	high (>70)	9.88	FALSE	Aromatase inhibitor (+/- preceeded with Tam)
validation	high (>70)	9.86	FALSE	Aromatase inhibitor (+/- preceeded with Tam)
validation	high (>70)	9.65	FALSE	Aromatase inhibitor (+/- preceeded with Tam)
validation	high (>70)	9.72	FALSE	Tamoxifene exclusive
validation	high (>70)	9.33	FALSE	Aromatase inhibitor (+/- preceeded with Tam)
validation	high (>70)	9.82	FALSE	Aromatase inhibitor (+/- preceeded with Tam)
validation	high (>70)	8.62	FALSE	Aromatase inhibitor (+/- preceeded with Tam)
validation	high (>70)	9.47	FALSE	Tamoxifene exclusive
validation	high (>70)	9.70	FALSE	Tamoxifene exclusive
validation	high (>70)	8.97	TRUE	Aromatase inhibitor (+/- preceeded with Tam)
validation	high (>70)	4.25	TRUE	Aromatase inhibitor (+/- preceeded with Tam)
validation	high (>70)	10.8	FALSE	Aromatase inhibitor (+/- preceeded with Tam)
validation	high (>70)	6.75	TRUE	Aromatase inhibitor (+/- preceeded with Tam)
validation	low (<=70)	11.5	FALSE
validation	low (<=70)	11.4	FALSE	Aromatase inhibitor (+/- preceeded with Tam)
validation	low (<=70)	10.6	TRUE	Tamoxifene exclusive
validation	low (<=70)	12.6	FALSE	Aromatase inhibitor (+/- preceeded with Tam)
validation	low (<=70)	11.0	FALSE	Aromatase inhibitor (+/- preceeded with Tam)
validation	low (<=70)	12.2	FALSE	Aromatase inhibitor (+/- preceeded with Tam)
validation	low (<=70)	6.92	TRUE	Aromatase inhibitor (+/- preceeded with Tam)
validation	low (<=70)	11.5	FALSE	Aromatase inhibitor (+/- preceeded with Tam)
validation	low (<=70)	9.14	TRUE	Aromatase inhibitor (+/- preceeded with Tam)
validation	low (<=70)	5.16	TRUE	Aromatase inhibitor (+/- preceeded with Tam)
validation	low (<=70)	11.3	FALSE	Aromatase inhibitor (+/- preceeded with Tam)
validation	low (<=70)	11.4	FALSE	Tamoxifene exclusive
validation	low (<=70)	11.4	FALSE	Tamoxifene exclusive
validation	low (<=70)	11.1	FALSE	Tamoxifene exclusive
validation	low (<=70)	11.2	FALSE	Aromatase inhibitor (+/- preceeded with Tam)
validation	low (<=70)	10.9	FALSE	Tamoxifene exclusive
validation	low (<=70)	11.2	FALSE	Aromatase inhibitor (+/- preceeded with Tam)
validation	low (<=70)	8.22	TRUE	Aromatase inhibitor (+/- preceeded with Tam)
validation	low (<=70)	10.7	FALSE	Aromatase inhibitor (+/- preceeded with Tam)
validation	low (<=70)	12.3	FALSE	Tamoxifene exclusive
validation	low (<=70)	10.3	TRUE	Tamoxifene exclusive
validation	low (<=70)	10.5	TRUE	Aromatase inhibitor (+/- preceeded with Tam)
validation	low (<=70)	12.3	FALSE	Tamoxifene exclusive
validation	low (<=70)	4.55	TRUE	Tamoxifene exclusive
validation	low (<=70)	8.32	FALSE	Tamoxifene exclusive
validation	low (<=70)	8.22	TRUE	Tamoxifene exclusive
validation	low (<=70)	11.3	FALSE	Tamoxifene exclusive
validation	low (<=70)	12.5	FALSE	Aromatase inhibitor (+/- preceeded with Tam)
validation	low (<=70)	11.2	FALSE	Aromatase inhibitor (+/- preceeded with Tam)
validation	low (<=70)	12.0	FALSE	Tamoxifene exclusive
validation	low (<=70)	12.3	FALSE	Tamoxifene exclusive
validation	low (<=70)	2.16	TRUE	Aromatase inhibitor (+/- preceeded with Tam)
validation	low (<=70)	8.42	TRUE	Aromatase inhibitor (+/- preceeded with Tam)
validation	low (<=70)	12.4	FALSE	Aromatase inhibitor (+/- preceeded with Tam)
validation	low (<=70)	6.20	TRUE	Aromatase inhibitor (+/- preceeded with Tam)
validation	low (<=70)	3.48	FALSE	Aromatase inhibitor (+/- preceeded with Tam)
validation	low (<=70)	12.0	FALSE	Tamoxifene exclusive
validation	low (<=70)	11.1	FALSE	Aromatase inhibitor (+/- preceeded with Tam)
validation	low (<=70)	11.4	FALSE	Aromatase inhibitor (+/- preceeded with Tam)
validation	low (<=70)	12.4	FALSE	Tamoxifene exclusive
validation	low (<=70)	8.59	TRUE	Aromatase inhibitor (+/- preceeded with Tam)
validation	low (<=70)	11.0	FALSE	Aromatase inhibitor (+/- preceeded with Tam)
validation	low (<=70)	12.3	FALSE	Aromatase inhibitor (+/- preceeded with Tam)
validation	low (<=70)	12.3	FALSE	Aromatase inhibitor (+/- preceeded with Tam)
validation	low (<=70)	10.8	FALSE	Tamoxifene exclusive
validation	low (<=70)	7.91	TRUE	Aromatase inhibitor (+/- preceeded with Tam)
validation	low (<=70)	10.9	FALSE	Tamoxifene exclusive
validation	low (<=70)	11.2	FALSE
validation	low (<=70)	12.3	FALSE	Aromatase inhibitor (+/- preceeded with Tam)
validation	low (<=70)	11.0	FALSE	Tamoxifene exclusive
validation	low (<=70)	13.1	TRUE	Aromatase inhibitor (+/- preceeded with Tam)
validation	low (<=70)	9.12	TRUE	Aromatase inhibitor (+/- preceeded with Tam)
validation	low (<=70)	4.95	FALSE	Aromatase inhibitor (+/- preceeded with Tam)
validation	low (<=70)	1.29	FALSE	Aromatase inhibitor (+/- preceeded with Tam)
validation	low (<=70)	8.22	TRUE	Tamoxifene exclusive
validation	low (<=70)	10.9	FALSE	Tamoxifene exclusive
validation	low (<=70)	4.35	TRUE	Aromatase inhibitor (+/- preceeded with Tam)
validation	low (<=70)	10.9	FALSE	Aromatase inhibitor (+/- preceeded with Tam)
validation	low (<=70)	3.45	FALSE	Aromatase inhibitor (+/- preceeded with Tam)
validation	low (<=70)	11.1	FALSE	Aromatase inhibitor (+/- preceeded with Tam)
validation	low (<=70)	4.67	TRUE	Tamoxifene exclusive
validation	low (<=70)	10.6	FALSE	Tamoxifene exclusive
validation	low (<=70)	12.1	FALSE	Tamoxifene exclusive
validation	low (<=70)	11.3	FALSE	Aromatase inhibitor (+/- preceeded with Tam)
validation	low (<=70)	10.9	FALSE	Aromatase inhibitor (+/- preceeded with Tam)
validation	low (<=70)	11.2	FALSE	Aromatase inhibitor (+/- preceeded with Tam)
validation	low (<=70)	12.0	FALSE	Tamoxifene exclusive
validation	low (<=70)	5.82	TRUE	Aromatase inhibitor (+/- preceeded with Tam)
validation	low (<=70)	10.9	FALSE	Aromatase inhibitor (+/- preceeded with Tam)
validation	low (<=70)	11.8	FALSE	Aromatase inhibitor (+/- preceeded with Tam)
validation	low (<=70)	11.0	FALSE	Aromatase inhibitor (+/- preceeded with Tam)
validation	low (<=70)	10.3	TRUE	Aromatase inhibitor (+/- preceeded with Tam)
validation	low (<=70)	10.9	FALSE	Tamoxifene exclusive
validation	low (<=70)	8.84	FALSE	Aromatase inhibitor (+/- preceeded with Tam)
validation	low (<=70)	8.29	TRUE	Tamoxifene exclusive
validation	low (<=70)	12.1	FALSE	Tamoxifene exclusive
validation	low (<=70)	12.0	FALSE	Tamoxifene exclusive
validation	low (<=70)	12.1	FALSE	Tamoxifene exclusive
validation	low (<=70)	10.9	FALSE	Aromatase inhibitor (+/- preceeded with Tam)
validation	low (<=70)	1.05	FALSE	Aromatase inhibitor (+/- preceeded with Tam)
validation	low (<=70)	4.33	FALSE	Aromatase inhibitor (+/- preceeded with Tam)
validation	low (<=70)	10.6	FALSE	Aromatase inhibitor (+/- preceeded with Tam)
validation	low (<=70)	12.6	FALSE	Aromatase inhibitor (+/- preceeded with Tam)
validation	low (<=70)	10.7	FALSE	Tamoxifene exclusive
validation	low (<=70)	7.76	TRUE	Aromatase inhibitor (+/- preceeded with Tam)
validation	low (<=70)	10.4	FALSE	Aromatase inhibitor (+/- preceeded with Tam)
validation	low (<=70)	1.04	FALSE	Tamoxifene exclusive
validation	low (<=70)	11.9	FALSE	Aromatase inhibitor (+/- preceeded with Tam)
validation	low (<=70)	11.8	FALSE	Aromatase inhibitor (+/- preceeded with Tam)
validation	low (<=70)	10.7	FALSE	Aromatase inhibitor (+/- preceeded with Tam)
validation	low (<=70)	9.99	FALSE	Tamoxifene exclusive
validation	low (<=70)	10.7	FALSE	Tamoxifene exclusive
validation	low (<=70)	10.4	FALSE	Aromatase inhibitor (+/- preceeded with Tam)
validation	low (<=70)	11.7	FALSE	Aromatase inhibitor (+/- preceeded with Tam)
validation	low (<=70)	10.6	FALSE	Aromatase inhibitor (+/- preceeded with Tam)
validation	low (<=70)	10.6	FALSE	Tamoxifene exclusive
validation	low (<=70)	2.60	TRUE	Tamoxifene exclusive
validation	low (<=70)	10.7	FALSE	Tamoxifene exclusive
validation	low (<=70)	10.6	FALSE	Tamoxifene exclusive
validation	low (<=70)	10.5	FALSE	Aromatase inhibitor (+/- preceeded with Tam)
validation	low (<=70)	10.6	FALSE	Aromatase inhibitor (+/- preceeded with Tam)
validation	low (<=70)	1.05	FALSE	Aromatase inhibitor (+/- preceeded with Tam)
validation	low (<=70)	10.8	FALSE	Aromatase inhibitor (+/- preceeded with Tam)
validation	low (<=70)	10.8	FALSE	Tamoxifene exclusive
validation	low (<=70)	11.8	FALSE	Tamoxifene exclusive
validation	low (<=70)	10.4	FALSE	Aromatase inhibitor (+/- preceeded with Tam)
validation	low (<=70)	10.4	FALSE	Aromatase inhibitor (+/- preceeded with Tam)
validation	low (<=70)	11.7	FALSE	Aromatase inhibitor (+/- preceeded with Tam)
validation	low (<=70)	10.5	FALSE	Aromatase inhibitor (+/- preceeded with Tam)
validation	low (<=70)	10.4	FALSE	Tamoxifene exclusive
validation	low (<=70)	11.8	FALSE	Aromatase inhibitor (+/- preceeded with Tam)
validation	low (<=70)	7.95	FALSE	Aromatase inhibitor (+/- preceeded with Tam)
validation	low (<=70)	11.6	FALSE	Tamoxifene exclusive
validation	low (<=70)	10.5	FALSE	Aromatase inhibitor (+/- preceeded with Tam)
validation	low (<=70)	1.08	FALSE	Tamoxifene exclusive
validation	low (<=70)	10.5	FALSE	Tamoxifene exclusive
validation	low (<=70)	8.87	TRUE	Aromatase inhibitor (+/- preceeded with Tam)
validation	low (<=70)	11.7	FALSE	Tamoxifene exclusive
validation	low (<=70)	11.7	FALSE	Aromatase inhibitor (+/- preceeded with Tam)
validation	low (<=70)	6.86	TRUE	Tamoxifene exclusive
validation	low (<=70)	5.55	TRUE	Tamoxifene exclusive
validation	low (<=70)	8.85	TRUE	Tamoxifene exclusive
validation	low (<=70)	10.4	FALSE	Tamoxifene exclusive
validation	low (<=70)	8.06	TRUE	Aromatase inhibitor (+/- preceeded with Tam)
validation	low (<=70)	6.40	TRUE	Aromatase inhibitor (+/- preceeded with Tam)
validation	low (<=70)	1.54	TRUE	Aromatase inhibitor (+/- preceeded with Tam)
validation	low (<=70)	14.0	FALSE	Tamoxifene exclusive
validation	low (<=70)	2.27	TRUE	Aromatase inhibitor (+/- preceeded with Tam)
validation	low (<=70)	11.7	FALSE	Aromatase inhibitor (+/- preceeded with Tam)
validation	low (<=70)	11.5	FALSE	Aromatase inhibitor (+/- preceeded with Tam)
validation	low (<=70)	10.5	FALSE	Aromatase inhibitor (+/- preceeded with Tam)
validation	low (<=70)	10.4	FALSE	Aromatase inhibitor (+/- preceeded with Tam)
validation	low (<=70)	10.4	FALSE	Aromatase inhibitor (+/- preceeded with Tam)
validation	low (<=70)	1.30	TRUE	Tamoxifene exclusive
validation	low (<=70)	7.12	TRUE	Aromatase inhibitor (+/- preceeded with Tam)
validation	low (<=70)	10.3	FALSE	Aromatase inhibitor (+/- preceeded with Tam)
validation	low (<=70)	10.1	FALSE	Aromatase inhibitor (+/- preceeded with Tam)
validation	low (<=70)	10.4	FALSE	Tamoxifene exclusive
validation	low (<=70)	3.78	TRUE	Aromatase inhibitor (+/- preceeded with Tam)
validation	low (<=70)	10.4	FALSE	Tamoxifene exclusive
validation	low (<=70)	10.3	FALSE	Tamoxifene exclusive
validation	low (<=70)	11.6	FALSE	Aromatase inhibitor (+/- preceeded with Tam)
validation	low (<=70)	11.5	FALSE
validation	low (<=70)	6.12	TRUE	Aromatase inhibitor (+/- preceeded with Tam)
validation	low (<=70)	1.25	FALSE	Tamoxifene exclusive
validation	low (<=70)	10.7	FALSE	Tamoxifene exclusive
validation	low (<=70)	9.02	TRUE	Aromatase inhibitor (+/- preceeded with Tam)
validation	low (<=70)	10.3	FALSE	Aromatase inhibitor (+/- preceeded with Tam)
validation	low (<=70)	10.4	FALSE	Tamoxifene exclusive
validation	low (<=70)	10.1	FALSE	Tamoxifene exclusive
validation	low (<=70)	10.1	FALSE	Aromatase inhibitor (+/- preceeded with Tam)
validation	low (<=70)	10.1	FALSE	Tamoxifene exclusive
validation	low (<=70)	10.0	FALSE	Tamoxifene exclusive
validation	low (<=70)	10.2	FALSE	Aromatase inhibitor (+/- preceeded with Tam)
validation	low (<=70)	10.2	FALSE	Tamoxifene exclusive
validation	low (<=70)	6.13	TRUE	Aromatase inhibitor (+/- preceeded with Tam)
validation	low (<=70)	10.1	FALSE	Aromatase inhibitor (+/- preceeded with Tam)
validation	low (<=70)	10.2	FALSE	Aromatase inhibitor (+/- preceeded with Tam)
validation	low (<=70)	10.1	FALSE	Aromatase inhibitor (+/- preceeded with Tam)
validation	low (<=70)	11.1	FALSE	Aromatase inhibitor (+/- preceeded with Tam)
validation	low (<=70)	8.23	TRUE	Tamoxifene exclusive
validation	low (<=70)	6.47	FALSE	Aromatase inhibitor (+/- preceeded with Tam)
validation	low (<=70)	10.3	FALSE	Aromatase inhibitor (+/- preceeded with Tam)
validation	low (<=70)	10.1	FALSE	Tamoxifene exclusive
validation	low (<=70)	11.3	FALSE	Tamoxifene exclusive
validation	low (<=70)	13.5	TRUE	Aromatase inhibitor (+/- preceeded with Tam)
validation	low (<=70)	6.96	TRUE	Aromatase inhibitor (+/- preceeded with Tam)
validation	low (<=70)	9.73	FALSE	Aromatase inhibitor (+/- preceeded with Tam)
validation	low (<=70)	11.3	FALSE	Aromatase inhibitor (+/- preceeded with Tam)
validation	low (<=70)	11.4	FALSE	Tamoxifene exclusive
validation	low (<=70)	1.99	TRUE	Aromatase inhibitor (+/- preceeded with Tam)
validation	low (<=70)	9.75	FALSE	Aromatase inhibitor (+/- preceeded with Tam)
validation	low (<=70)	1.12	FALSE	Tamoxifene exclusive
validation	low (<=70)	12.2	FALSE
validation	low (<=70)	10.0	FALSE	Aromatase inhibitor (+/- preceeded with Tam)
validation	low (<=70)	11.2	FALSE	Aromatase inhibitor (+/- preceeded with Tam)
validation	low (<=70)	10.0	FALSE	Aromatase inhibitor (+/- preceeded with Tam)
validation	low (<=70)	9.90	FALSE	Aromatase inhibitor (+/- preceeded with Tam)
validation	low (<=70)	9.96	FALSE	Aromatase inhibitor (+/- preceeded with Tam)
validation	low (<=70)	10.0	FALSE	Tamoxifene exclusive
validation	low (<=70)	9.22	FALSE	Aromatase inhibitor (+/- preceeded with Tam)
validation	low (<=70)	5.83	TRUE	Aromatase inhibitor (+/- preceeded with Tam)
validation	low (<=70)	10.8	FALSE	Aromatase inhibitor (+/- preceeded with Tam)
validation	low (<=70)	10.7	FALSE	Aromatase inhibitor (+/- preceeded with Tam)
validation	low (<=70)	10.6	FALSE	Aromatase inhibitor (+/- preceeded with Tam)
validation	low (<=70)	7.69	FALSE	Tamoxifene exclusive
validation	low (<=70)	9.86	FALSE	Aromatase inhibitor (+/- preceeded with Tam)
validation	low (<=70)	9.62	TRUE	Tamoxifene exclusive
validation	low (<=70)	10.2	FALSE	Tamoxifene exclusive
validation	low (<=70)	11.2	FALSE	Tamoxifene exclusive
validation	low (<=70)	9.97	FALSE	Aromatase inhibitor (+/- preceeded with Tam)
validation	low (<=70)	9.74	FALSE	Aromatase inhibitor (+/- preceeded with Tam)
validation	low (<=70)	11.2	FALSE	Tamoxifene exclusive
validation	low (<=70)	11.1	FALSE	Aromatase inhibitor (+/- preceeded with Tam)
validation	low (<=70)	2.11	TRUE	Aromatase inhibitor (+/- preceeded with Tam)
validation	low (<=70)	7.10	FALSE	Tamoxifene exclusive
validation	low (<=70)	10.6	FALSE	Aromatase inhibitor (+/- preceeded with Tam)
validation	low (<=70)	3.47	TRUE	Aromatase inhibitor (+/- preceeded with Tam)
validation	low (<=70)	5.09	TRUE	Tamoxifene exclusive
validation	low (<=70)	9.95	FALSE	Tamoxifene exclusive
validation	low (<=70)	9.91	FALSE	Tamoxifene exclusive
validation	low (<=70)	9.77	FALSE	Tamoxifene exclusive
validation	low (<=70)	4.37	TRUE	Aromatase inhibitor (+/- preceeded with Tam)
validation	low (<=70)	10.7	FALSE	Aromatase inhibitor (+/- preceeded with Tam)
validation	low (<=70)	11.0	FALSE	Tamoxifene exclusive
validation	low (<=70)	9.89	FALSE	Aromatase inhibitor (+/- preceeded with Tam)
validation	low (<=70)	9.90	FALSE	Aromatase inhibitor (+/- preceeded with Tam)
validation	low (<=70)	9.80	FALSE	Tamoxifene exclusive
validation	low (<=70)	9.73	FALSE	Aromatase inhibitor (+/- preceeded with Tam)
validation	low (<=70)	2.97	TRUE	Tamoxifene exclusive
validation	low (<=70)	9.83	FALSE	Tamoxifene exclusive
validation	low (<=70)	9.73	FALSE	Aromatase inhibitor (+/- preceeded with Tam)
validation	low (<=70)	9.56	FALSE	Aromatase inhibitor (+/- preceeded with Tam)
validation	low (<=70)	3.55	TRUE	Aromatase inhibitor (+/- preceeded with Tam)
validation	low (<=70)	1.08	FALSE	Tamoxifene exclusive
validation	low (<=70)	9.83	FALSE	Tamoxifene exclusive
validation	low (<=70)	1.17	FALSE	Tamoxifene exclusive
validation	low (<=70)	6.05	TRUE	Aromatase inhibitor (+/- preceeded with Tam)
validation	low (<=70)	9.57	FALSE	Aromatase inhibitor (+/- preceeded with Tam)
validation	low (<=70)	8.97	FALSE	Aromatase inhibitor (+/- preceeded with Tam)
validation	low (<=70)	5.38	TRUE	Aromatase inhibitor (+/- preceeded with Tam)
validation	low (<=70)	10.9	FALSE	Tamoxifene exclusive
validation	low (<=70)	11.0	FALSE	Aromatase inhibitor (+/- preceeded with Tam)
validation	low (<=70)	9.81	FALSE	Tamoxifene exclusive
validation	low (<=70)	9.66	FALSE	Aromatase inhibitor (+/- preceeded with Tam)
validation	low (<=70)	6.21	TRUE	Aromatase inhibitor (+/- preceeded with Tam)
validation	low (<=70)	9.77	FALSE	Tamoxifene exclusive
validation	low (<=70)	9.45	FALSE	Aromatase inhibitor (+/- preceeded with Tam)
validation	low (<=70)	9.77	FALSE	Aromatase inhibitor (+/- preceeded with Tam)
validation	low (<=70)	10.8	FALSE	Aromatase inhibitor (+/- preceeded with Tam)
validation	low (<=70)	2.43	TRUE	Aromatase inhibitor (+/- preceeded with Tam)
validation	low (<=70)	10.3	FALSE	Aromatase inhibitor (+/- preceeded with Tam)
validation	low (<=70)	9.52	FALSE	Aromatase inhibitor (+/- preceeded with Tam)
validation	low (<=70)	8.65	TRUE	Aromatase inhibitor (+/- preceeded with Tam)
validation	low (<=70)	11.5	FALSE	Aromatase inhibitor (+/- preceeded with Tam)
validation	low (<=70)	9.04	FALSE	Aromatase inhibitor (+/- preceeded with Tam)
validation	low (<=70)	9.65	FALSE	Aromatase inhibitor (+/- preceeded with Tam)
validation	low (<=70)	8.13	FALSE	Tamoxifene exclusive
validation	low (<=70)	6.24	TRUE	Tamoxifene exclusive
validation	low (<=70)	9.51	FALSE	Aromatase inhibitor (+/- preceeded with Tam)
