# Supplementary material for: Nuclear PRMT5 is a biomarker of sensitivity to tamoxifen in ERα + breast cancer
Source: EMBO Mol Med. 2023 Jul 17;15(8):e17248. doi: 10.15252/emmm.202217248 (PMC10405064; doi:10.15252/emmm.202217248)
Supplement: Supplementary file 6 — Source Data for Figure 2 [file EMMM-15-e17248-s004.zip]

Archive with 6 entries (6 files):
- Data paper Figure 2/Data paper Figure 2A.xlsx
- Data paper Figure 2/Data paper Figure 2B.xlsx
- Data paper Figure 2/Data paper Figure 2C.xlsx
- Data paper Figure 2/Data paper Figure 2D.xlsx
- Data paper Figure 2/Data paper Figure 2E.xlsx
- Data paper Figure 2/Data paper Figure 2F.xlsx
