# Supplementary material for: Nuclear PRMT5 is a biomarker of sensitivity to tamoxifen in ERα + breast cancer
Source: EMBO Mol Med. 2023 Jul 17;15(8):e17248. doi: 10.15252/emmm.202217248 (PMC10405064; doi:10.15252/emmm.202217248)
Supplement: Supplementary file 6 — Source Data for Figure 2 [file EMMM-15-e17248-s004.zip › Data paper Figure 2/Data paper Figure 2C.xlsx]

## Sheet: Figure 2C
	Figure 2C
