# Supplementary material for: Nuclear PRMT5 is a biomarker of sensitivity to tamoxifen in ERα + breast cancer
Source: EMBO Mol Med. 2023 Jul 17;15(8):e17248. doi: 10.15252/emmm.202217248 (PMC10405064; doi:10.15252/emmm.202217248)
Supplement: Supplementary file 6 — Source Data for Figure 2 [file EMMM-15-e17248-s004.zip › Data paper Figure 2/Data paper Figure 2D.xlsx]

## Sheet: Figure 2D
Figure 2D
	Dots per cells
	EtOH	E2	Tam	E2+Tam
exp.1	30.1757	20.2878	28.1207	24.8693
exp.2	29.5555	23.2395	29.5177	27.9597
exp.3	38.7697	20.869	36.8869	28.5366
exp.4	23.3659	13.5899	21.7123	19.8221
mean	30.4667	19.4966	29.0594	25.2969
std	6.33183	4.13959	6.22739	3.98928
s.e.m	3.16592	2.06979	3.1137	1.99464
		ttest E2 vs EtOH	ttest Tam vs EtOH	ttest E2+Tam vs EtOH
		0.0208677	0.0561277	0.0681703
				ttest E2+Tam vs E2
				0.0040925
