# Supplementary material for: Nuclear PRMT5 is a biomarker of sensitivity to tamoxifen in ERα + breast cancer
Source: EMBO Mol Med. 2023 Jul 17;15(8):e17248. doi: 10.15252/emmm.202217248 (PMC10405064; doi:10.15252/emmm.202217248)
Supplement: Supplementary file 6 — Source Data for Figure 2 [file EMMM-15-e17248-s004.zip › Data paper Figure 2/Data paper Figure 2E.xlsx]

## Sheet: Figure 2E
Figure 2E
	Dots per cells
	Exp1	Exp2	Exp3			average	stdev	SEM
DMSO	20.2241	20.8455	15.9519		DMSO	19.0072	2.66409	1.53811		ttest
G595	12.7015	15.0988	12.7533		G595	13.5179	1.36939	0.790617		0.0484851
