# Supplementary material for: Nuclear PRMT5 is a biomarker of sensitivity to tamoxifen in ERα + breast cancer
Source: EMBO Mol Med. 2023 Jul 17;15(8):e17248. doi: 10.15252/emmm.202217248 (PMC10405064; doi:10.15252/emmm.202217248)
Supplement: Supplementary file 7 — Source Data for Figure 3 [file EMMM-15-e17248-s002.zip › Data paper Figure 3/Data paper Figure 3C.xlsx]

## Sheet: Figure 3C
Figure 3C
	Dots per cell
DMSO	Eth	E2	Tam
exp1	21.8883	14.8915	35.99
exp2	16.98	10.1746	20.1724
exp3	15.8774	13.7792	21.3376
exp4	20.4967	12.5026	41.7036
exp5	19.1837	15.7397	27.2833
average	18.8852	13.4176	29.2974
stdev	2.46888	2.18229	9.34591
sem	1.10412	0.97595	4.17962
		0.00865318	0.0329929
			0.0171719
