# Supplementary material for: Nuclear PRMT5 is a biomarker of sensitivity to tamoxifen in ERα + breast cancer
Source: EMBO Mol Med. 2023 Jul 17;15(8):e17248. doi: 10.15252/emmm.202217248 (PMC10405064; doi:10.15252/emmm.202217248)
Supplement: Supplementary file 7 — Source Data for Figure 3 [file EMMM-15-e17248-s002.zip › Data paper Figure 3/Data paper Figure 3D.xlsx]

## Sheet: Figure 3D
Figure 3D
	Dots per cell
	DMSO			GSK
	Eth	E2	Tam	Eth	E2	Tam
Exp1	21.8883	14.8915	35.99	6.24962	3.08628	6.9227
Exp2	16.98	10.1746	20.1724	8.97651	4.28004	6.16641
Exp3	15.8774	13.7792	21.3376	6.82746	7.43214	4.00506
average	18.2485	12.9485	25.8333	7.3512	4.93282	5.69806
stdev	3.19996	2.46574	8.81519	1.43691	2.24526	1.51416
sem	1.8475	1.4236	5.08945	0.8296	1.2963	0.8742
				0.044881	0.0518199	0.0478088
