# Supplementary material for: Nuclear PRMT5 is a biomarker of sensitivity to tamoxifen in ERα + breast cancer
Source: EMBO Mol Med. 2023 Jul 17;15(8):e17248. doi: 10.15252/emmm.202217248 (PMC10405064; doi:10.15252/emmm.202217248)
Supplement: Supplementary file 8 — Source Data for Figure 4 [file EMMM-15-e17248-s003.zip › Data paper Figure 4/Data paper Figure 4A.xlsx]

## Sheet: Figure 4A
Figure 4A
	Dots per cells
	EtOH	TAM	TAM+G595
exp1	14.8	19.97	12.3
exp2	18	23.2	16.12
exp3	16.81	21.51	15.7
average	16.5367	21.56	14.7067
stdev	1.61742	1.61558	2.09479
sem	0.933815	0.932756	1.20943
		ttest Tam vs EtOH	ttest tam+GSK vs Tam
		0.00103711	0.00635066
