# Supplementary material for: Nuclear PRMT5 is a biomarker of sensitivity to tamoxifen in ERα + breast cancer
Source: EMBO Mol Med. 2023 Jul 17;15(8):e17248. doi: 10.15252/emmm.202217248 (PMC10405064; doi:10.15252/emmm.202217248)
Supplement: Supplementary file 8 — Source Data for Figure 4 [file EMMM-15-e17248-s003.zip › Data paper Figure 4/Data paper Figure 4B.xlsx]

## Sheet: Figure 4B 
Figure 4B
ChIP ERa
GREB1	% input
	Chip1	Chip2	Chip3	Chip1	Chip2	Chip3	average	stdev	sem
DMSO-EtOH	0.038678	0.0086228	0.00337085	1	1	1	1	0	0
DMSO-Tam	0.232763	0.03086	0.0225058	6.01796	3.57888	6.67658	5.42448	1.6319	0.94218	0.0424781
G595-EtOH	0.0265615	0.0112871	0.00983448	0.686736	1.30898	2.91751	1.63774	1.15115	0.664616	0.438532
G595-Tam	0.0951311	0.0361511	0.0181289	2.45957	4.1925	5.37813	4.01007	1.46781	0.847441	0.361571	0.0181088
TFF1	% input
	Chip1	Chip2	Chip3	Chip1	Chip2	Chip3	average	stdev	sem
DMSO-EtOH	0.0387831	0.0171755	0.012368	1	1	1	1	0	0
DMSO-Tam	0.103714	0.0357192	0.0514154	2.67421	2.07966	4.15715	2.97034	1.06993	0.617726	0.0858255
G595-EtOH	0.0241598	0.0177556	0.0266884	0.622948	1.03378	2.15787	1.27153	0.794602	0.458764	0.613928
G595-Tam	0.0920053	0.0408423	0.0359102	2.3723	2.37794	2.90349	2.55124	0.305067	0.176131	0.451554	0.0481805
XBP1	% input
	Chip1	Chip2	Chip3	Chip1	Chip2	Chip3	average	stdev	sem
DMSO-EtOH	0.0354254	0.147322	0.0488087	1	1	1	1	0	0
DMSO-Tam	0.16771	0.470734	0.232019	4.73418	3.19528	4.75364	4.2277	0.894157	0.516242	0.0246397
G595-EtOH	0.0629395	0.112717	0.042725	1.77668	0.765107	0.875356	1.13905	0.55495	0.3204	0.706633
G595-Tam	0.16655	0.236277	0.196597	4.70143	1.60382	4.0279	3.44438	1.62916	0.940598	0.224467	0.0886447
ChIP SMRT
GREB1	% input
	Chip1	Chip2	Chip3	Chip1	Chip2	Chip3	average	stdev	sem
DMSO-EtOH	0.0209404	0.0400584	0.156487	1	1	1	1	0	0
DMSO-Tam	0.0520486	0.0916894	0.545131	2.48556	2.2889	3.48355	2.75267	0.640555	0.369825	0.041755
G595-EtOH	0.0174352	0.016458	0.106522	0.832609	0.41085	0.680708	0.641389	0.213611	0.123328	0.100719
G595-Tam	0.0407224	0.0709349	0.109704	1.94468	1.77079	0.701042	1.47217	0.673453	0.388818	0.230315	0.180949
TFF1	% input
	Chip1	Chip2	Chip3	Chip1	Chip2	Chip3	average	stdev	sem
DMSO-EtOH	0.0574716	0.0915345	0.171022	1	1	1	1	0	0
DMSO-Tam	0.107818	0.136267	0.373674	1.87602	1.4887	2.18494	1.84988	0.348858	0.201413	0.0518355
G595-EtOH	0.0613081	0.0645022	0.167704	1.06676	0.704676	0.980595	0.917342	0.189145	0.109203	0.528116
G595-Tam	0.0741646	0.105453	0.144727	1.29046	1.15205	0.846247	1.09625	0.227301	0.131232	0.129454	0.401676
XBP1	% input
	Chip1	Chip2	Chip3	Chip1	Chip2	Chip3	average	stdev	sem
DMSO-EtOH	0.174761	0.303573	0.383768	1	1	1	1	0	0
DMSO-Tam	0.259694	0.38381	0.626047	1.486	1.26431	1.63132	1.46054	0.184823	0.106708	0.0497157
G595-EtOH	0.179796	0.248782	0.343757	1.02882	0.819512	0.895741	0.914689	0.10593	0.061159	0.297771
G595-Tam	0.201629	0.334438	0.344965	1.15374	1.10167	0.898892	1.05143	0.134647	0.0777386	0.136434	0.232488
