# Supplementary material for: Nuclear PRMT5 is a biomarker of sensitivity to tamoxifen in ERα + breast cancer
Source: EMBO Mol Med. 2023 Jul 17;15(8):e17248. doi: 10.15252/emmm.202217248 (PMC10405064; doi:10.15252/emmm.202217248)
Supplement: Supplementary file 8 — Source Data for Figure 4 [file EMMM-15-e17248-s003.zip › Data paper Figure 4/Data paper Figure 4C.xlsx]

## Sheet: Figure 4C
Figure 4C
GREB1
	#1	#2	#3	average	stdev	sem	pvalue
Control	1	1	1	1	0	0
Tam	0.66839	0.55882	0.73879	0.655333	0.0906927	0.0523614	0.0223099
TFF1
	#1	#2	#3	average	stdev	sem	pvalue
Control	1	1	1	1	0	0
Tam	0.87326	0.75769	0.84069	0.82388	0.0595906	0.0344046	0.0361066
XBP1
	#1	#2	#3	average	stdev	sem	pvalue
Control	1	1	1	1	0	0
Tam	0.50112	0.44083	0.5277	0.489883	0.0445118	0.0256989	0.00252836
