# Supplementary material for: Nuclear PRMT5 is a biomarker of sensitivity to tamoxifen in ERα + breast cancer
Source: EMBO Mol Med. 2023 Jul 17;15(8):e17248. doi: 10.15252/emmm.202217248 (PMC10405064; doi:10.15252/emmm.202217248)
Supplement: Supplementary file 9 — Source Data for Figure 5 [file EMMM-15-e17248-s006.zip › Data paper Figure 5/Data paper Figure 5B.xlsx]

## Sheet: Figure 5B
Figure 5B
				Dots per cells
PLA : ERa/SIRT2				ETH	TAM	TAM+G595
			Exp1	2.49946	5.3219	4.46907
			Exp2	2.35404	7.62797	4.70915
			Exp3	1.70097	4.30005	2.98201
			average	2.18482	5.74997	4.05341
			stdev	0.425292	1.70475	0.93559
			sem	0.245543	0.98424	0.540163
			pvalue		0.0531923	0.113356
PLA : ERa/SAP18				Dots per cells
				ETH	TAM	TAM+G595
			Exp1	9.17629	15.474	5.1576
			Exp2	9.70422	27.8918	20.5951
			Exp3	5.62045	12.4993	10.4833
				8.16699	18.6217	12.0787
				2.2211	8.16475	7.84145
				1.28236	4.71392	4.52726
			pvalue		0.114057	0.114335
