# Supplementary material for: Nuclear PRMT5 is a biomarker of sensitivity to tamoxifen in ERα + breast cancer
Source: EMBO Mol Med. 2023 Jul 17;15(8):e17248. doi: 10.15252/emmm.202217248 (PMC10405064; doi:10.15252/emmm.202217248)
Supplement: Supplementary file 10 — Source Data for Figure 6 [file EMMM-15-e17248-s007.zip]

Archive with 3 entries (3 files):
- Data paper Figure 6/Data paper Figure 6A.xlsx
- Data paper Figure 6/Data paper Figure 6B.xlsx
- Data paper Figure 6/Data paper Figure 6C.xlsx
