# Supplementary material for: Nuclear PRMT5 is a biomarker of sensitivity to tamoxifen in ERα + breast cancer
Source: EMBO Mol Med. 2023 Jul 17;15(8):e17248. doi: 10.15252/emmm.202217248 (PMC10405064; doi:10.15252/emmm.202217248)
Supplement: Supplementary file 10 — Source Data for Figure 6 [file EMMM-15-e17248-s007.zip › Data paper Figure 6/Data paper Figure 6B.xlsx]

## Sheet: Figure 6B
Figure 6B
														Dots per cells
													Mice	Ctrl	Tam
													1	3.40843	3.94095
													2	3.84409	2.64923
													3	2.3615	1.33792
														3.20467	2.6427
														0.762007	1.30153
														0.439945	0.751437
															0.561646
