# Supplementary material for: Nuclear PRMT5 is a biomarker of sensitivity to tamoxifen in ERα + breast cancer
Source: EMBO Mol Med. 2023 Jul 17;15(8):e17248. doi: 10.15252/emmm.202217248 (PMC10405064; doi:10.15252/emmm.202217248)
Supplement: Supplementary file 10 — Source Data for Figure 6 [file EMMM-15-e17248-s007.zip › Data paper Figure 6/Data paper Figure 6C.xlsx]

## Sheet: Figure 6C
Figure 6C
																	Dots per cells
																Mice	Ctrl	Tam
																1	1.92725	0.701815
																2	1.88688	0.999289
																3	0.868497	0.405913
																average	1.56088	0.702339
																stdev	0.599957	0.296689
																sem	0.346386	0.171293
																pvalue		0.115207
