# Supplementary material for: Nuclear PRMT5 is a biomarker of sensitivity to tamoxifen in ERα + breast cancer
Source: EMBO Mol Med. 2023 Jul 17;15(8):e17248. doi: 10.15252/emmm.202217248 (PMC10405064; doi:10.15252/emmm.202217248)
Supplement: Supplementary file 11 — Source Data for Figure 7 [file EMMM-15-e17248-s012.zip]

Archive with 1 entries (1 files):
- Data paper Figure 7/Data paper Figure 7A.xlsx
